# Supplementary material for: Integrated mobile genetic elements in Thaumarchaeota
Source: Environ Microbiol. 2019 Mar 18;21(6):2056–78. doi: 10.1111/1462-2920.14564 (PMC6563490; doi:10.1111/1462-2920.14564)
Supplement: Supplementary file 1 — Appendix S1. Supporting information [file EMI-21-2056-s001.XLSX]

## Sheet: Sheet2
Locus tag	Nucleotide coordinates	Strand		Genome accession #	Element name	Element class	New clusters (one per protein)	arCOG	Functional category	arCOG gene	arCOG annotation	Protein accession #
===	NCS_11137					CAS
NCS_11137	871286..872074	+	GCA_900177045.1	LT841358	NitNCS1-C1	CAS			S		Hypothetical protein	SMH71330.1
NCS_11138	872212..872355	+	GCA_900177045.1	LT841358	NitNCS1-C1	CAS			S		Hypothetical protein	SMH71331.1
NCS_11139	872349..872618	+	GCA_900177045.1	LT841358	NitNCS1-C1	CAS			S		Hypothetical protein	SMH71332.1
NCS_11140	872615..873145	+	GCA_900177045.1	LT841358	NitNCS1-C1	CAS	cog.007779	arCOG10043	S	-	Uncharacterized membrane protein	SMH71333.1
NCS_11141	873363..874091	+	GCA_900177045.1	LT841358	NitNCS1-C1	CAS	cog.002255	arCOG07904	V	-	PIN domain	SMH71334.1
NCS_11142	874145..874453	+	GCA_900177045.1	LT841358	NitNCS1-C1	CAS	cog.011919		S		Hypothetical protein	SMH71335.1
NCS_11143	874521..875030	-	GCA_900177045.1	LT841358	NitNCS1-C1	CAS	cog.007779	arCOG10043	S	-	Uncharacterized membrane protein	SMH71336.1
NCS_11144	875027..875143	-	GCA_900177045.1	LT841358	NitNCS1-C1	CAS			S		Hypothetical protein	SMH71337.1
NCS_11145	875216..875335	-	GCA_900177045.1	LT841358	NitNCS1-C1	CAS			S		Hypothetical protein	SMH71338.1
NCS_11146	875337..875465	-	GCA_900177045.1	LT841358	NitNCS1-C1	CAS			S		Hypothetical protein	SMH71339.1
NCS_11147	875459..876157	-	GCA_900177045.1	LT841358	NitNCS1-C1	CAS			S		Hypothetical protein	SMH71340.1
NCS_11148	876221..877225	+	GCA_900177045.1	LT841358	NitNCS1-C1	CAS			S		Hypothetical protein	SMH71341.1
NCS_11149	877257..877349	-	GCA_900177045.1	LT841358	NitNCS1-C1	CAS			S		Hypothetical protein	SMH71342.1
NCS_11150	877264..877809	+	GCA_900177045.1	LT841358	NitNCS1-C1	CAS	cog.031884		S		Hypothetical protein	SMH71343.1
NCS_11151	877831..879060	-	GCA_900177045.1	LT841358	NitNCS1-C1	CAS	cog.000797	arCOG01452	V	Cas1	CRISPR-associated protein Cas1	SMH71344.1
NCS_11152	879057..879758	-	GCA_900177045.1	LT841358	NitNCS1-C1	CAS	cog.000056	arCOG01057	K	HxlR	DNA-binding transcriptional regulator, HxlR family	SMH71345.1
NCS_11153	879819..880001	+	GCA_900177045.1	LT841358	NitNCS1-C1	CAS	cog.000068	arCOG00318	P	PhoU	Phosphate uptake regulator	SMH71346.1
NCS_11154	879985..880479	+	GCA_900177045.1	LT841358	NitNCS1-C1	CAS	cog.006841	arCOG06521	X	-	Casposon-associated uncharacterized protein	SMH71347.1
NCS_11155	880481..880816	+	GCA_900177045.1	LT841358	NitNCS1-C1	CAS	cog.006726	arCOG06522	V	-	HNH nuclease domain containing protein	SMH71348.1
NCS_11156	880813..881928	+	GCA_900177045.1	LT841358	NitNCS1-C1	CAS	cog.005722	arCOG04926	L	PolB	DNA polymerase elongation subunit (family B)	SMH71349.1
NCS_11157	881947..883536	+	GCA_900177045.1	LT841358	NitNCS1-C1	CAS	cog.005722	arCOG04926	L	PolB	DNA polymerase elongation subunit (family B)	SMH71350.1
NCS_11158	883565..884302	-	GCA_900177045.1	LT841358	NitNCS1-C1	CAS	cog.002545	arCOG09612	S	-	TIR domain containing protein	SMH71351.1
NCS_11159	884443..885063	+	GCA_900177045.1	LT841358	NitNCS1-C1	CAS	cog.018908	arCOG04887	S	-	Uncharacterized membrane protein, DUF1211	SMH71352.1
NCS_11160	885077..885454	-	GCA_900177045.1	LT841358	NitNCS1-C1	CAS	cog.012103	arCOG12220	S	-	Uncharacterized protein	SMH71353.1
NCS_11161	885575..886504	-	GCA_900177045.1	LT841358	NitNCS1-C1	CAS			S		Hypothetical protein	SMH71354.1
NCS_11162	886505..886873	-	GCA_900177045.1	LT841358	NitNCS1-C1	CAS			S		Hypothetical protein	SMH71355.1
===	NSED_RS04135	13	GCF_000299395.1	NC_018656.1		CAS
NSED_RS04135	676260..678479	+	GCF_000299395.1	NC_018656.1	NitAR2-C1	CAS	cog.000351	arCOG01559	J	FusA	Translation elongation factor G, EF-G (GTPase)	WP_014964994.1
NSED_RS04140	678533..679183	+	GCF_000299395.1	NC_018656.1	NitAR2-C1	CAS	cog.050362		S		Hypothetical protein	WP_014964995.1
NSED_RS04145	679214..680968	-	GCF_000299395.1	NC_018656.1	NitAR2-C1	CAS	cog.010709	arCOG15271	X	-	Casposon associated protein-primed PolB family polymerase	WP_014964996.1
NSED_RS04150	680977..681294	-	GCF_000299395.1	NC_018656.1	NitAR2-C1	CAS	cog.014842		S		Hypothetical protein	WP_014964997.1
NSED_RS04155	681327..681668	-	GCF_000299395.1	NC_018656.1	NitAR2-C1	CAS	cog.012812	arCOG14992	S	-	Uncharacterized protein	WP_014964998.1
NSED_RS04160	681652..681882	-	GCF_000299395.1	NC_018656.1	NitAR2-C1	CAS	cog.012844	arCOG14321	S	-	Uncharacterized protein	WP_014964999.1
NSED_RS04165	681936..682472	+	GCF_000299395.1	NC_018656.1	NitAR2-C1	CAS	cog.031419		S		Hypothetical protein	WP_014965000.1
NSED_RS04170	682515..682781	+	GCF_000299395.1	NC_018656.1	NitAR2-C1	CAS	cog.020883	arCOG14320	S	-	Uncharacterized protein	WP_014965001.1
NSED_RS04175	682778..683371	-	GCF_000299395.1	NC_018656.1	NitAR2-C1	CAS	cog.014329	arCOG11949	S	-	Uncharacterized protein	WP_014965002.1
NSED_RS04180	683439..683822	+	GCF_000299395.1	NC_018656.1	NitAR2-C1	CAS	cog.050241		S		Hypothetical protein	WP_014965003.1
NSED_RS04185	683876..684460	+	GCF_000299395.1	NC_018656.1	NitAR2-C1	CAS	cog.012937	arCOG13752	S	-	Uncharacterized protein	WP_014965004.1
NSED_RS04190	684468..685481	-	GCF_000299395.1	NC_018656.1	NitAR2-C1	CAS	cog.000797	arCOG01452	V	Cas1	CRISPR-associated protein Cas1	WP_014965005.1
NSED_RS04195	685482..685976	-	GCF_000299395.1	NC_018656.1	NitAR2-C1	CAS	cog.007074	arCOG06953	S	-	Uncharacterized protein	WP_014965006.1
===	NKOR.03855	14	GCA_000299365.1	CP003842.1		CAS
NKOR.03855	653120..655312	+	GCA_000299365.1	CP003842.1	NitAR1-C1	CAS	cog.000351	arCOG01559	J	FusA	Translation elongation factor G, EF-G (GTPase)	AFS80661.1
NKOR.03860	655435..655935	+	GCA_000299365.1	CP003842.1	NitAR1-C1	CAS	cog.031884		S		Hypothetical protein	AFS80662.1
NKOR.03865	655943..656986	+	GCA_000299365.1	CP003842.1	NitAR1-C1	CAS	cog.000797	arCOG01452	V	Cas1	CRISPR-associated protein Cas1	AFS80663.1
NKOR.03870	656958..657359	-	GCA_000299365.1	CP003842.1	NitAR1-C1	CAS	cog.030224	arCOG07198	S	-	Uncharacterized membrane protein	AFS80664.1
NKOR.03875	657403..657597	-	GCA_000299365.1	CP003842.1	NitAR1-C1	CAS	cog.010756	arCOG14319	S	-	Uncharacterized protein	AFS80665.1
NKOR.03880	657644..657940	-	GCA_000299365.1	CP003842.1	NitAR1-C1	CAS	cog.031344		S		Hypothetical protein	AFS80666.1
NKOR.03885	658011..658808	+	GCA_000299365.1	CP003842.1	NitAR1-C1	CAS	cog.031929	arCOG12026	S	-	Uncharacterized protein	AFS80667.1
NKOR.03890	658805..659071	-	GCA_000299365.1	CP003842.1	NitAR1-C1	CAS	cog.020883	arCOG14320	S	-	Uncharacterized protein	AFS80668.1
NKOR.03895	659116..659730	-	GCA_000299365.1	CP003842.1	NitAR1-C1	CAS	cog.027179	arCOG10540	S	-	Uncharacterized protein	AFS80669.1
NKOR.03900	659786..660019	+	GCA_000299365.1	CP003842.1	NitAR1-C1	CAS	cog.012844	arCOG14321	S	-	Uncharacterized protein	AFS80670.1
NKOR.03905	660003..660194	+	GCA_000299365.1	CP003842.1	NitAR1-C1	CAS	cog.012812	arCOG14992	S	-	Uncharacterized protein	AFS80671.1
NKOR.03910	660232..660492	+	GCA_000299365.1	CP003842.1	NitAR1-C1	CAS	cog.038325		S		Hypothetical protein	AFS80672.1
NKOR.03915	660674..662458	+	GCA_000299365.1	CP003842.1	NitAR1-C1	CAS	cog.010709	arCOG15271	X	-	Casposon associated protein-primed PolB family polymerase	AFS80673.1
NKOR.03920	662475..663419	+	GCA_000299365.1	CP003842.1	NitAR1-C1	CAS	cog.013951	arCOG03296	K	-	Predicted transcriptional regulator containing an HTH domain and diverged ATP-binding domain (Schlafen-like)	AFS80674.1
===	NADRNF5_RS06380	21	GCF_000956175.1	NZ_CP011070.1		CAS
NADRNF5_RS06380	1075812..1076288	+	GCF_000956175.1	NZ_CP011070.1	NitNF5-C1	CAS	cog.046774		S		Hypothetical protein	WP_048116287.1
NADRNF5_RS06385	1076285..1077298	+	GCF_000956175.1	NZ_CP011070.1	NitNF5-C1	CAS	cog.000797	arCOG01452	V	Cas1	CRISPR-associated protein Cas1	WP_048116294.1
NADRNF5_RS06390	1077260..1077919	-	GCF_000956175.1	NZ_CP011070.1	NitNF5-C1	CAS			S		Hypothetical protein	WP_048116296.1
NADRNF5_RS06395	1077932..1078867	-	GCF_000956175.1	NZ_CP011070.1	NitNF5-C1	CAS			S		Hypothetical protein	WP_048116298.1
NADRNF5_RS06400	1078938..1079603	+	GCF_000956175.1	NZ_CP011070.1	NitNF5-C1	CAS	cog.012937	arCOG13752	S	-	Uncharacterized protein	WP_048116300.1
NADRNF5_RS06405	1079628..1080557	+	GCF_000956175.1	NZ_CP011070.1	NitNF5-C1	CAS			S		Hypothetical protein	WP_048116301.1
NADRNF5_RS06410	1080866..1081465	+	GCF_000956175.1	NZ_CP011070.1	NitNF5-C1	CAS	cog.027619		S		Hypothetical protein	WP_048116302.1
NADRNF5_RS06415	1081467..1082027	-	GCF_000956175.1	NZ_CP011070.1	NitNF5-C1	CAS	cog.046543	arCOG01057	K	HxlR	DNA-binding transcriptional regulator, HxlR family	WP_048116304.1
NADRNF5_RS06420	1082116..1082364	+	GCF_000956175.1	NZ_CP011070.1	NitNF5-C1	CAS	cog.012844	arCOG14321	S	-	Uncharacterized protein	WP_048116306.1
NADRNF5_RS06425	1082361..1082690	+	GCF_000956175.1	NZ_CP011070.1	NitNF5-C1	CAS	cog.012812	arCOG14992	S	-	Uncharacterized protein	WP_048116308.1
NADRNF5_RS06430	1082719..1083054	+	GCF_000956175.1	NZ_CP011070.1	NitNF5-C1	CAS	cog.014842		S		Hypothetical protein	WP_048116315.1
NADRNF5_RS06435	1083033..1084811	+	GCF_000956175.1	NZ_CP011070.1	NitNF5-C1	CAS	cog.010709	arCOG15271	X	-	Casposon associated protein-primed PolB family polymerase	WP_048116317.1
NADRNF5_RS06440	1084815..1085618	+	GCF_000956175.1	NZ_CP011070.1	NitNF5-C1	CAS	cog.050078		S		Hypothetical protein	WP_048116319.1
NADRNF5_RS06445	1085615..1087825	-	GCF_000956175.1	NZ_CP011070.1	NitNF5-C1	CAS		arCOG03235	L	-	Predicted ATP-dependent endonuclease of the OLD family	WP_048116321.1
NADRNF5_RS06450	1087906..1088808	+	GCF_000956175.1	NZ_CP011070.1	NitNF5-C1	CAS	cog.004147	arCOG09398	V	-	HNH family endonuclease	WP_048116323.1
NADRNF5_RS06455	1088859..1089857	+	GCF_000956175.1	NZ_CP011070.1	NitNF5-C1	CAS			S		Hypothetical protein	WP_048116325.1
NADRNF5_RS06460	1090010..1090720	+	GCF_000956175.1	NZ_CP011070.1	NitNF5-C1	CAS	cog.044390	arCOG06670	L	-	Nuclease-related protein, NERD family	WP_048116333.1
NADRNF5_RS06465	1090759..1091541	-	GCF_000956175.1	NZ_CP011070.1	NitNF5-C1	CAS			S		Hypothetical protein	WP_048116335.1
NADRNF5_RS06470	1091599..1092042	-	GCF_000956175.1	NZ_CP011070.1	NitNF5-C1	CAS			S		Hypothetical protein	WP_048116337.1
NADRNF5_RS06475	1092131..1093474	-	GCF_000956175.1	NZ_CP011070.1	NitNF5-C1	CAS			S		Hypothetical protein	WP_048116339.1
NADRNF5_RS06485	1093754..1094926	-	GCF_000956175.1	NZ_CP011070.1	NitNF5-C1	CAS	cog.001111	arCOG01242	X	XerC	XerD/XerC family integrase	WP_052661896.1
===	NADRNF5_RS06490	18	GCF_000956175.1	NZ_CP011070.1		CAS
NADRNF5_RS06490	1095226..1095873	+	GCF_000956175.1	NZ_CP011070.1	NitNF5-C2	CAS			S		Hypothetical protein	WP_048116342.1
NADRNF5_RS06495	1095901..1096101	-	GCF_000956175.1	NZ_CP011070.1	NitNF5-C2	CAS	cog.016847		S		Hypothetical protein	WP_048116344.1
NADRNF5_RS06500	1096309..1097031	-	GCF_000956175.1	NZ_CP011070.1	NitNF5-C2	CAS	cog.014117		S		Hypothetical protein	WP_048116345.1
NADRNF5_RS06505	1097061..1097741	-	GCF_000956175.1	NZ_CP011070.1	NitNF5-C2	CAS	cog.038810		S		Hypothetical protein	WP_048116348.1
NADRNF5_RS06510	1098215..1099999	-	GCF_000956175.1	NZ_CP011070.1	NitNF5-C2	CAS	cog.010709	arCOG15271	X	-	Casposon associated protein-primed PolB family polymerase	WP_048116350.1
NADRNF5_RS06515	1099978..1100292	-	GCF_000956175.1	NZ_CP011070.1	NitNF5-C2	CAS	cog.014842		S		Hypothetical protein	WP_048116352.1
NADRNF5_RS06520	1100317..1100646	-	GCF_000956175.1	NZ_CP011070.1	NitNF5-C2	CAS	cog.012812	arCOG14992	S	-	Uncharacterized protein	WP_048116354.1
NADRNF5_RS06525	1100706..1101290	+	GCF_000956175.1	NZ_CP011070.1	NitNF5-C2	CAS		arCOG04149	J	NMD3	NMD protein affecting ribosome stability and mRNA decay	WP_048116356.1
NADRNF5_RS06530	1101294..1102370	-	GCF_000956175.1	NZ_CP011070.1	NitNF5-C2	CAS	cog.009111	arCOG11981	S	-	Uncharacterized protein	WP_048116358.1
NADRNF5_RS06535	1102504..1103346	+	GCF_000956175.1	NZ_CP011070.1	NitNF5-C2	CAS	cog.000354	arCOG00047	J	Trm11	tRNA G10 N-methylase Trm11	WP_048116360.1
NADRNF5_RS06540	1103390..1103722	+	GCF_000956175.1	NZ_CP011070.1	NitNF5-C2	CAS	cog.002171	arCOG04195	V	-	CRISPR-associated protein, RecB family exonuclease	WP_048116362.1
NADRNF5_RS06545	1103767..1104390	+	GCF_000956175.1	NZ_CP011070.1	NitNF5-C2	CAS	cog.000284	arCOG00786	V	Cas4	CRISPR-associated protein Cas4, RecB family exonuclease	WP_048116364.1
NADRNF5_RS06550	1104374..1105210	+	GCF_000956175.1	NZ_CP011070.1	NitNF5-C2	CAS			S		Hypothetical protein	WP_048116366.1
NADRNF5_RS06555	1105170..1106348	+	GCF_000956175.1	NZ_CP011070.1	NitNF5-C2	CAS	cog.004051	arCOG06460	R	-	Predicted ATPase	WP_048116367.1
NADRNF5_RS06560	1106360..1106737	+	GCF_000956175.1	NZ_CP011070.1	NitNF5-C2	CAS			S		Hypothetical protein	WP_048116368.1
NADRNF5_RS06565	1106722..1107777	-	GCF_000956175.1	NZ_CP011070.1	NitNF5-C2	CAS	cog.000797	arCOG01452	V	Cas1	CRISPR-associated protein Cas1	WP_048116369.1
NADRNF5_RS06570	1107746..1108036	-	GCF_000956175.1	NZ_CP011070.1	NitNF5-C2	CAS	cog.029662		S		Hypothetical protein	WP_048116370.1
===	NTE.01361	11	GCA_000730285.1	CP007174.1		CAS
NTE.01361	1135926..1136996	+	GCA_000730285.1	CP007174.1	NitEve-C1	CAS	cog.000797	arCOG01452	V	Cas1	CRISPR-associated protein Cas1	AIF83429.1
NTE.01362	1137224..1138171	+	GCA_000730285.1	CP007174.1	NitEve-C1	CAS	cog.048248	arCOG06139	V	-	HEPN domain containing protein	AIF83430.1
NTE.01363	1138230..1138400	-	GCA_000730285.1	CP007174.1	NitEve-C1	CAS			S		Hypothetical protein	AIF83431.1
NTE.01364	1138775..1142014	+	GCA_000730285.1	CP007174.1	NitEve-C1	CAS			R		ATPase and pentapeptide repeat domains	AIF83432.1
NTE.01365	1142102..1143886	-	GCA_000730285.1	CP007174.1	NitEve-C1	CAS	cog.010709	arCOG15271	X	-	Casposon associated protein-primed PolB family polymerase	AIF83433.1
NTE.01366	1144370..1144765	-	GCA_000730285.1	CP007174.1	NitEve-C1	CAS	cog.012812	arCOG14992	S	-	Uncharacterized protein	AIF83434.1
NTE.01367	1144770..1145021	-	GCA_000730285.1	CP007174.1	NitEve-C1	CAS	cog.012844	arCOG14321	S	-	Uncharacterized protein	AIF83435.1
NTE.01368	1145083..1145682	+	GCA_000730285.1	CP007174.1	NitEve-C1	CAS	cog.046543	arCOG01057	K	HxlR	DNA-binding transcriptional regulator, HxlR family	AIF83436.1
NTE.01369	1145708..1145953	+	GCA_000730285.1	CP007174.1	NitEve-C1	CAS	cog.028558		S		Hypothetical protein	AIF83437.1
NTE.01370	1146143..1146370	+	GCA_000730285.1	CP007174.1	NitEve-C1	CAS			S		Hypothetical protein	AIF83438.1
NTE.01371	1146567..1147052	-	GCA_000730285.1	CP007174.1	NitEve-C1	CAS	cog.009306	arCOG11428	S	-	Uncharacterized protein	AIF83439.1
===	NDEV.0850	14	GCA_900065925.1	LN890280.1		CAS
NDEV.0850	761501..761947	+	GCA_900065925.1	LN890280.1	NitDev-C1	CAS			S		Hypothetical protein	CUR51615.1
NDEV.0851	762031..762981	-	GCA_900065925.1	LN890280.1	NitDev-C1	CAS	cog.028347		S		Hypothetical protein	CUR51616.1
NDEV.0852	762989..764776	-	GCA_900065925.1	LN890280.1	NitDev-C1	CAS	cog.010709	arCOG15271	X	-	Casposon associated protein-primed PolB family polymerase	CUR51617.1
NDEV.0853	764755..765096	-	GCA_900065925.1	LN890280.1	NitDev-C1	CAS			S		Hypothetical protein	CUR51618.1
NDEV.0854	765121..765507	-	GCA_900065925.1	LN890280.1	NitDev-C1	CAS	cog.012812	arCOG14992	S	-	Uncharacterized protein	CUR51619.1
NDEV.0855	765504..765704	-	GCA_900065925.1	LN890280.1	NitDev-C1	CAS	cog.012844	arCOG14321	S	-	Uncharacterized protein	CUR51620.1
NDEV.0856	765943..766458	+	GCA_900065925.1	LN890280.1	NitDev-C1	CAS			S		Hypothetical protein	CUR51621.1
NDEV.0857	766742..767311	+	GCA_900065925.1	LN890280.1	NitDev-C1	CAS	cog.037512		S		Hypothetical protein	CUR51622.1
NDEV.0858	767327..767944	+	GCA_900065925.1	LN890280.1	NitDev-C1	CAS	cog.049630		S		Hypothetical protein	CUR51623.1
NDEV.0859	767934..769913	-	GCA_900065925.1	LN890280.1	NitDev-C1	CAS	cog.003982	arCOG03235	L	-	Predicted ATP-dependent endonuclease of the OLD family	CUR51624.1
NDEV.0860	770028..770846	+	GCA_900065925.1	LN890280.1	NitDev-C1	CAS			S		Hypothetical protein	CUR51625.1
NDEV.0861	770928..771692	-	GCA_900065925.1	LN890280.1	NitDev-C1	CAS	cog.027539		S		Hypothetical protein	CUR51626.1
NDEV.0862	771716..772810	-	GCA_900065925.1	LN890280.1	NitDev-C1	CAS	cog.000797	arCOG01452	V	Cas1	CRISPR-associated protein Cas1	CUR51627.1
NDEV.0863	772764..773108	-	GCA_900065925.1	LN890280.1	NitDev-C1	CAS			S		Hypothetical protein	CUR51628.1
===	NDEV.1280	8	GCA_900065925.1	LN890280.1		CAS
NDEV.1280	1119914..1120651	-	GCA_900065925.1	LN890280.1	NitDev-C2	CAS			S		Hypothetical protein	CUR52045.1
NDEV.1281	1120696..1121070	+	GCA_900065925.1	LN890280.1	NitDev-C2	CAS	cog.014842		S		Hypothetical protein	CUR52046.1
NDEV.1282	1121067..1122938	+	GCA_900065925.1	LN890280.1	NitDev-C2	CAS	cog.010709	arCOG15271	X	-	Casposon associated protein-primed PolB family polymerase	CUR52047.1
NDEV.1283	1122965..1123903	+	GCA_900065925.1	LN890280.1	NitDev-C2	CAS			S		Hypothetical protein	CUR52048.1
NDEV.1284	1123952..1124593	+	GCA_900065925.1	LN890280.1	NitDev-C2	CAS	cog.016503		S		Hypothetical protein	CUR52049.1
NDEV.1285	1124565..1125629	-	GCA_900065925.1	LN890280.1	NitDev-C2	CAS	cog.000797	arCOG01452	V	Cas1	CRISPR-associated protein Cas1	CUR52050.1
NDEV.1286	1125626..1126045	-	GCA_900065925.1	LN890280.1	NitDev-C2	CAS			S		Hypothetical protein	CUR52051.1
===	NCAV_1007		GCA_900248165.1			ICE
NCAV_1007	872491..872634	+	GCA_900248165.1	LT981265	NCAV2-E1	ICE	cog.044988	arCOG09748	S	-	Uncharacterized protein	SPC34184.1
NCAV_1008	872800..875694	+	GCA_900248165.1	LT981265	NCAV2-E1	ICE	cog.009978	arCOG06914	X	-	Phage or plasmid associated DNA primase, primpol domain	SPC34185.1
NCAV_1009	876332..877171	+	GCA_900248165.1	LT981265	NCAV2-E1	ICE	cog.003683	arCOG01426	R	-	RecB family nuclease with coiled-coil N-terminal domain, paREP7 family protein	SPC34186.1
NCAV_1010	877244..877432	+	GCA_900248165.1	LT981265	NCAV2-E1	ICE			S		Hypothetical protein	SPC34187.1
NCAV_1011	877817..877957	+	GCA_900248165.1	LT981265	NCAV2-E1	ICE			S		Hypothetical protein	SPC34188.1
NCAV_1012	878120..878584	-	GCA_900248165.1	LT981265	NCAV2-E1	ICE		arCOG03706	V	-	PIN domain containing protein	SPC34189.1
NCAV_1013	878603..879811	-	GCA_900248165.1	LT981265	NCAV2-E1	ICE	cog.001761	arCOG03241	R	-	ATPase AAA family	SPC34190.1
NCAV_1014	880048..883320	+	GCA_900248165.1	LT981265	NCAV2-E1	ICE		arCOG07871	K	SSL2	Helicase associated unchracterized N-terminal domain	SPC34191.1
NCAV_1015	883358..883858	+	GCA_900248165.1	LT981265	NCAV2-E1	ICE			S		Hypothetical protein	SPC34192.1
NCAV_1016	883849..886701	-	GCA_900248165.1	LT981265	NCAV2-E1	ICE	cog.002404	arCOG00889	L	-	Adenine-specific DNA methylase containing a Zn-ribbon	SPC34193.1
NCAV_1017	886775..889765	+	GCA_900248165.1	LT981265	NCAV2-E1	ICE	cog.007428	arCOG00888	R	-	Predicted ATPase, AAA+ superfamily	SPC34194.1
NCAV_1018	889765..890262	+	GCA_900248165.1	LT981265	NCAV2-E1	ICE		arCOG05795	S	-	Uncharacterized protein	SPC34195.1
NCAV_1019	890753..892246	+	GCA_900248165.1	LT981265	NCAV2-E1	ICE			S		Hypothetical protein	SPC34196.1
NCAV_1020	892879..893295	-	GCA_900248165.1	LT981265	NCAV2-E1	ICE	cog.005959	arCOG02727	R	-	Predicted RNA-binding protein containing PUA-domain	SPC34197.1
NCAV_1021	893405..894295	-	GCA_900248165.1	LT981265	NCAV2-E1	ICE			S		Hypothetical protein	SPC34198.1
NCAV_1022	894460..895005	-	GCA_900248165.1	LT981265	NCAV2-E1	ICE	cog.031148		S		Hypothetical protein	SPC34199.1
NCAV_1023	895091..896368	-	GCA_900248165.1	LT981265	NCAV2-E1	ICE	cog.020265	arCOG04816	U	-	TraG/TraD/VirD4 family enzyme, ATPase	SPC34200.1
NCAV_1024	896218..896370	-	GCA_900248165.1	LT981265	NCAV2-E1	ICE			S		Hypothetical protein	SPC34201.1
NCAV_1025	896371..896532	-	GCA_900248165.1	LT981265	NCAV2-E1	ICE			S		Hypothetical protein	SPC34202.1
NCAV_1026	896590..897117	-	GCA_900248165.1	LT981265	NCAV2-E1	ICE	cog.045452		S		Hypothetical protein	SPC34203.1
NCAV_1027	897219..897620	+	GCA_900248165.1	LT981265	NCAV2-E1	ICE			S		Hypothetical protein	SPC34204.1
NCAV_1028	897708..900455	-	GCA_900248165.1	LT981265	NCAV2-E1	ICE	cog.046602		S		Hypothetical protein	SPC34205.1
NCAV_1029	900563..901372	-	GCA_900248165.1	LT981265	NCAV2-E1	ICE	cog.015040		S		Hypothetical protein	SPC34206.1
NCAV_1030	901510..902169	-	GCA_900248165.1	LT981265	NCAV2-E1	ICE	cog.036311		S		Hypothetical protein	SPC34207.1
NCAV_1031	902380..903159	-	GCA_900248165.1	LT981265	NCAV2-E1	ICE			S		Hypothetical protein	SPC34208.1
NCAV_1032	903255..904709	+	GCA_900248165.1	LT981265	NCAV2-E1	ICE			S		Hypothetical protein	SPC34209.1
NCAV_1033	904759..904863	-	GCA_900248165.1	LT981265	NCAV2-E1	ICE			S		Hypothetical protein	SPC34210.1
NCAV_1034	905103..905357	-	GCA_900248165.1	LT981265	NCAV2-E1	ICE	cog.003671	arCOG08141	S	-	SWIM family zinc finger	SPC34211.1
NCAV_1035	905460..905756	-	GCA_900248165.1	LT981265	NCAV2-E1	ICE	cog.005070	arCOG08750	S	-	Membrane associated Zn finger protein	SPC34212.1
NCAV_1036	905948..907966	-	GCA_900248165.1	LT981265	NCAV2-E1	ICE	cog.011966	arCOG07496	U	VirB4	Type IV secretory pathway, VirB4 component	SPC34213.1
NCAV_1037	907979..908443	+	GCA_900248165.1	LT981265	NCAV2-E1	ICE	cog.045485		S		Hypothetical protein	SPC34214.1
NCAV_1038	908609..910291	-	GCA_900248165.1	LT981265	NCAV2-E1	ICE	cog.032600	arCOG11990	S	-	Uncharacterized protein	SPC34215.1
NCAV_1039	910674..911246	-	GCA_900248165.1	LT981265	NCAV2-E1	ICE	cog.031148		S		Hypothetical protein	SPC34216.1
NCAV_1040	911433..912125	-	GCA_900248165.1	LT981265	NCAV2-E1	ICE		arCOG08562	S	-	Uncharacterized membrane protein	SPC34217.1
NCAV_1041	912195..912578	-	GCA_900248165.1	LT981265	NCAV2-E1	ICE	cog.013151		S		Hypothetical protein	SPC34218.1
NCAV_1042	912597..913508	+	GCA_900248165.1	LT981265	NCAV2-E1	ICE	cog.046431		S		Hypothetical protein	SPC34219.1
NCAV_1043	913527..913889	+	GCA_900248165.1	LT981265	NCAV2-E1	ICE			S		Hypothetical protein	SPC34220.1
NCAV_1044	913973..914509	+	GCA_900248165.1	LT981265	NCAV2-E1	ICE	cog.042762		S		Hypothetical protein	SPC34221.1
NCAV_1045	914684..915220	-	GCA_900248165.1	LT981265	NCAV2-E1	ICE	cog.013151		S		Hypothetical protein	SPC34222.1
NCAV_1046	915274..916779	-	GCA_900248165.1	LT981265	NCAV2-E1	ICE	cog.032600	arCOG11990	S	-	Uncharacterized protein	SPC34223.1
NCAV_1047	917078..918157	-	GCA_900248165.1	LT981265	NCAV2-E1	ICE	cog.000005	arCOG01981	K	SUA7	Transcription initiation factor TFIIB, Brf1 subunit/Transcription initiation factor TFIIB	SPC34224.1
NCAV_1048	918229..919110	-	GCA_900248165.1	LT981265	NCAV2-E1	ICE	cog.040690	arCOG12186	S	-	Uncharacterized protein	SPC34225.1
NCAV_1049	919244..919474	-	GCA_900248165.1	LT981265	NCAV2-E1	ICE	cog.040060		S		Hypothetical protein	SPC34226.1
NCAV_1050	919600..919791	-	GCA_900248165.1	LT981265	NCAV2-E1	ICE	cog.030600		S		Hypothetical protein	SPC34227.1
NCAV_1051	920029..920715	-	GCA_900248165.1	LT981265	NCAV2-E1	ICE	cog.011071	arCOG13663	S	-	Uncharacterized protein	SPC34228.1
NCAV_1052	920712..920948	-	GCA_900248165.1	LT981265	NCAV2-E1	ICE			S		Hypothetical protein	SPC34229.1
NCAV_1053	920770..922395	-	GCA_900248165.1	LT981265	NCAV2-E1	ICE	cog.022950	arCOG08695	J	IME4	N6-adenosine-specific RNA methylase IME4	SPC34230.1
NCAV_1054	922689..924845	+	GCA_900248165.1	LT981265	NCAV2-E1	ICE	cog.011306	arCOG07844	S	-	VirB6/TrbL; Predicted membrane protein associated with conjugation system	SPC34231.1
NCAV_1055	924857..925990	-	GCA_900248165.1	LT981265	NCAV2-E1	ICE			S		Hypothetical protein	SPC34232.1
NCAV_1056	926411..926533	-	GCA_900248165.1	LT981265	NCAV2-E1	ICE			S		Hypothetical protein	SPC34233.1
NCAV_1057	926868..927026	-	GCA_900248165.1	LT981265	NCAV2-E1	ICE			S		Hypothetical protein	SPC34234.1
NCAV_1058	927690..927878	-	GCA_900248165.1	LT981265	NCAV2-E1	ICE			S		Hypothetical protein	SPC34235.1
NCAV_1059	927778..927948	-	GCA_900248165.1	LT981265	NCAV2-E1	ICE			S		Hypothetical protein	SPC34236.1
NCAV_1060	927979..928221	-	GCA_900248165.1	LT981265	NCAV2-E1	ICE			S		Hypothetical protein	SPC34237.1
NCAV_1061	928350..928478	-	GCA_900248165.1	LT981265	NCAV2-E1	ICE			S		Hypothetical protein	SPC34238.1
NCAV_1062	928773..929087	-	GCA_900248165.1	LT981265	NCAV2-E1	ICE			S		Hypothetical protein	SPC34239.1
NCAV_1063	929174..929248	-	GCA_900248165.1	LT981265	NCAV2-E1	ICE			S		Hypothetical protein	SPC34240.1
NCAV_1064	929344..929484	-	GCA_900248165.1	LT981265	NCAV2-E1	ICE			S		Hypothetical protein	SPC34241.1
NCAV_1065	929761..929895	-	GCA_900248165.1	LT981265	NCAV2-E1	ICE			S		Hypothetical protein	SPC34242.1
NCAV_1066	931569..931685	+	GCA_900248165.1	LT981265	NCAV2-E1	ICE			S		Hypothetical protein	SPC34243.1
NCAV_1067	931592..931831	-	GCA_900248165.1	LT981265	NCAV2-E1	ICE			S		Hypothetical protein	SPC34244.1
NCAV_1068	932559..932744	-	GCA_900248165.1	LT981265	NCAV2-E1	ICE			S		Hypothetical protein	SPC34245.1
NCAV_1069	933213..933728	-	GCA_900248165.1	LT981265	NCAV2-E1	ICE		arCOG01057	K	HxlR	DNA-binding transcriptional regulator, HxlR family	SPC34246.1
NCAV_1070	933715..934512	-	GCA_900248165.1	LT981265	NCAV2-E1	ICE			S		Hypothetical protein	SPC34247.1
NCAV_1071	934509..935417	-	GCA_900248165.1	LT981265	NCAV2-E1	ICE	cog.035363		S		Hypothetical protein	SPC34248.1
NCAV_1072	935484..935873	+	GCA_900248165.1	LT981265	NCAV2-E1	ICE	cog.004610	arCOG08677	S	-	Zn-ribbon domain containing protein	SPC34249.1
NCAV_1073	936382..937767	-	GCA_900248165.1	LT981265	NCAV2-E1	ICE	cog.001111	arCOG01242	X	XerC	XerD/XerC family integrase	SPC34250.1
===	NCAV_0426		GCA_900248165.1			ICE
NCAV_0426	383006..384019	-	GCA_900248165.1	LT981265	NCAV2-E2	ICE	cog.000115	arCOG01474	P	MMT1	Predicted Co/Zn/Cd cation transporter	SPC33620.1
NCAV_0427	384062..385099	+	GCA_900248165.1	LT981265	NCAV2-E2	ICE	cog.000370	arCOG04050	L	FEN1	5'-3' exonuclease	SPC33621.1
NCAV_0428	385124..385393	-	GCA_900248165.1	LT981265	NCAV2-E2	ICE	cog.011219	arCOG06997	R	-	Predicted nucleic acid-binding protein, contains Zn-finger domain	SPC33622.1
NCAV_0429	385408..387051	-	GCA_900248165.1	LT981265	NCAV2-E2	ICE	cog.004120	arCOG01884	F	THY1	Thymidylate synthase, domain duplication	SPC33623.1
NCAV_0430	387090..387611	+	GCA_900248165.1	LT981265	NCAV2-E2	ICE	cog.001347	arCOG03116	S	-	Uncharacterized membrane protein	SPC33624.1
NCAV_0431	387631..388260	+	GCA_900248165.1	LT981265	NCAV2-E2	ICE	cog.006274	arCOG08721	S	-	Uncharacterized protein	SPC33625.1
NCAV_0432	388324..389190	-	GCA_900248165.1	LT981265	NCAV2-E2	ICE	cog.001365	arCOG02019	P	SseA	Rhodanese-related sulfurtransferase	SPC33626.1
NCAV_0433	389194..389697	+	GCA_900248165.1	LT981265	NCAV2-E2	ICE	cog.000223	arCOG02100	K	TroR	Mn-dependent transcriptional regulator (DtxR family)	SPC33627.1
NCAV_0434	389745..390329	-	GCA_900248165.1	LT981265	NCAV2-E2	ICE	cog.001074	arCOG01943	Q	PncA	Amidase related to nicotinamidase	SPC33628.1
NCAV_0435	390392..392221	-	GCA_900248165.1	LT981265	NCAV2-E2	ICE	cog.000650	arCOG04116	R	-	ATPase (PilT family)	SPC33629.1
NCAV_0436	392325..393755	+	GCA_900248165.1	LT981265	NCAV2-E2	ICE	cog.000665	arCOG00861	E	LysC	Aspartokinase	SPC33630.1
NCAV_0437	393802..394713	+	GCA_900248165.1	LT981265	NCAV2-E2	ICE	cog.000346	arCOG02297	E	IlvE	Branched-chain amino acid aminotransferase/4-amino-4-deoxychorismate lyase	SPC33631.1
NCAV_0438	394762..394887	-	GCA_900248165.1	LT981265	NCAV2-E2	ICE	cog.003079	arCOG10406	S	-	Zn-finger protein, C2H2 family	SPC33632.1
NCAV_0439	394931..396979	-	GCA_900248165.1	LT981265	NCAV2-E2	ICE	cog.001001	arCOG02007	O	-	Prenyltransferase family protein containing thioredoxin domain	SPC33633.1
NCAV_0440	397039..397467	+	GCA_900248165.1	LT981265	NCAV2-E2	ICE	cog.000947	arCOG00463	L	-	Uri superfamily endonuclease	SPC33634.1
NCAV_0441	397469..397639	-	GCA_900248165.1	LT981265	NCAV2-E2	ICE	cog.019274		S		Hypothetical protein	SPC33635.1
NCAV_0442	397696..398130	+	GCA_900248165.1	LT981265	NCAV2-E2	ICE	cog.006041	arCOG08690	S	-	Uncharacterized protein	SPC33636.1
NCAV_0443	398195..399037	-	GCA_900248165.1	LT981265	NCAV2-E2	ICE	cog.027448		S		Hypothetical protein	SPC33637.1
NCAV_0444	398997..399248	-	GCA_900248165.1	LT981265	NCAV2-E2	ICE			S		Hypothetical protein	SPC33638.1
NCAV_0445	399242..399418	-	GCA_900248165.1	LT981265	NCAV2-E2	ICE			S		Hypothetical protein	SPC33639.1
NCAV_0446	399406..399738	-	GCA_900248165.1	LT981265	NCAV2-E2	ICE	cog.046393		S		Hypothetical protein	SPC33640.1
NCAV_0447	399786..400469	+	GCA_900248165.1	LT981265	NCAV2-E2	ICE			S		Hypothetical protein	SPC33641.1
NCAV_0448	400549..401517	-	GCA_900248165.1	LT981265	NCAV2-E2	ICE	cog.000111	arCOG01296	O	TrxB	Thioredoxin reductase	SPC33642.1
NCAV_0449	401622..402470	+	GCA_900248165.1	LT981265	NCAV2-E2	ICE	cog.000255	arCOG01349	G	SuhB	Archaeal fructose-1,6-bisphosphatase or related enzyme of inositol monophosphatase family	SPC33643.1
NCAV_0450	402518..402898	+	GCA_900248165.1	LT981265	NCAV2-E2	ICE	cog.002362	arCOG09752	S	-	Uncharacterized membrane protein, DUF2068	SPC33644.1
NCAV_0451	402933..404198	+	GCA_900248165.1	LT981265	NCAV2-E2	ICE	cog.001801	arCOG00934	R	PflX	Radical SAM superfamily enzyme	SPC33645.1
NCAV_0452	404301..406121	-	GCA_900248165.1	LT981265	NCAV2-E2	ICE	cog.011318	arCOG11614	S	-	Uncharacterized protein	SPC33646.1
NCAV_0453	406259..406651	-	GCA_900248165.1	LT981265	NCAV2-E2	ICE	cog.004610	arCOG08677	S	-	Zn-ribbon domain containing protein	SPC33647.1
NCAV_0454	406737..407390	+	GCA_900248165.1	LT981265	NCAV2-E2	ICE	cog.036980		S		Hypothetical protein	SPC33648.1
NCAV_0455	407377..408408	+	GCA_900248165.1	LT981265	NCAV2-E2	ICE	cog.012089	arCOG01875	K	-	ParB-like nuclease domain	SPC33649.1
NCAV_0456	408405..408962	+	GCA_900248165.1	LT981265	NCAV2-E2	ICE			S		Hypothetical protein	SPC33650.1
NCAV_0457	408934..410751	+	GCA_900248165.1	LT981265	NCAV2-E2	ICE	cog.011966	arCOG07496	U	VirB4	Type IV secretory pathway, VirB4 component	SPC33651.1
NCAV_0458	410757..412823	-	GCA_900248165.1	LT981265	NCAV2-E2	ICE	cog.017288		S		Hypothetical protein	SPC33652.1
NCAV_0459	412890..414638	-	GCA_900248165.1	LT981265	NCAV2-E2	ICE	cog.011306	arCOG07844	S	-	VirB6/TrbL; Predicted membrane protein associated with conjugation system	SPC33653.1
NCAV_0460	414658..415344	-	GCA_900248165.1	LT981265	NCAV2-E2	ICE	cog.022781	arCOG02488	M	-	Cell surface protein, a component of a putative secretion system	SPC33654.1
NCAV_0461	415360..415806	-	GCA_900248165.1	LT981265	NCAV2-E2	ICE	cog.032845	arCOG10611	S	-	Uncharacterized protein	SPC33655.1
NCAV_0462	415806..416060	-	GCA_900248165.1	LT981265	NCAV2-E2	ICE	cog.013151		S		Hypothetical protein	SPC33656.1
NCAV_0463	416097..416960	+	GCA_900248165.1	LT981265	NCAV2-E2	ICE	cog.015040		S		Hypothetical protein	SPC33657.1
NCAV_0464	416969..418306	+	GCA_900248165.1	LT981265	NCAV2-E2	ICE	cog.020265	arCOG04816	U	-	TraG/TraD/VirD4 family enzyme, ATPase	SPC33658.1
NCAV_0465	418357..419040	+	GCA_900248165.1	LT981265	NCAV2-E2	ICE	cog.000018	arCOG03529	Q	-	SAM-dependent methyltransferase	SPC33659.1
NCAV_0466	419102..420073	-	GCA_900248165.1	LT981265	NCAV2-E2	ICE	cog.000009	arCOG01369	M	WcaG	Nucleoside-diphosphate-sugar epimerase	SPC33660.1
NCAV_0467	420179..420883	+	GCA_900248165.1	LT981265	NCAV2-E2	ICE	cog.007911	arCOG00480	H	MenA	1,4-dihydroxy-2-naphthoate octaprenyltransferase	SPC33661.1
NCAV_0468	420880..421461	+	GCA_900248165.1	LT981265	NCAV2-E2	ICE	cog.002568	arCOG01031	H	UbiC	4-hydroxybenzoate synthetase (chorismate lyase)	SPC33662.1
NCAV_0469	421560..421943	-	GCA_900248165.1	LT981265	NCAV2-E2	ICE	cog.004624	arCOG04331	R	-	Thioesterase-like protein	SPC33663.1
NCAV_0470	422021..422197	+	GCA_900248165.1	LT981265	NCAV2-E2	ICE			S		Hypothetical protein	SPC33664.1
NCAV_0471	422250..423227	+	GCA_900248165.1	LT981265	NCAV2-E2	ICE	cog.000085	arCOG01726	H	IspA	Geranylgeranyl pyrophosphate synthase	SPC33665.1
NCAV_0472	423244..424269	+	GCA_900248165.1	LT981265	NCAV2-E2	ICE	cog.000273	arCOG00570	I	-	Geranylgeranyl reductase, flavoprotein	SPC33666.1
NCAV_0473	424304..426100	+	GCA_900248165.1	LT981265	NCAV2-E2	ICE	cog.004533	arCOG01527	L	TopA	Topoisomerase IA	SPC33667.1
===	NCS_30436		GCA_900177045.1			ICE
NCS_30436	1908047..1908442	-	GCA_900177045.1	LT841358	NitNCS1-E3	ICE		arCOG02391	T	CheY	Rec domain	SMH72596.1
NCS_30437	1908435..1910807	-	GCA_900177045.1	LT841358	NitNCS1-E3	ICE	cog.009850	arCOG07443	T	-	Signal transduction histidine kinase (ATPase domain)	SMH72597.1
NCS_30438	1911036..1912043	+	GCA_900177045.1	LT841358	NitNCS1-E3	ICE	cog.003363	arCOG00108	L	Mod	Adenine specific DNA methylase Mod	SMH72598.1
NCS_30439	1912158..1912562	-	GCA_900177045.1	LT841358	NitNCS1-E3	ICE	cog.004726	arCOG06555	L	Vsr	DNA G:T-mismatch repair endonuclease	SMH72599.1
NCS_30440	1912636..1913751	+	GCA_900177045.1	LT841358	NitNCS1-E3	ICE	cog.044507		S		Hypothetical protein	SMH72600.1
NCS_30441	1913856..1914839	+	GCA_900177045.1	LT841358	NitNCS1-E3	ICE	cog.001325	arCOG04157	L	Dcm	Site-specific DNA methylase	SMH72601.1
NCS_30442	1914841..1915125	+	GCA_900177045.1	LT841358	NitNCS1-E3	ICE	cog.010280	arCOG15029	S	-	Uncharacterized protein	SMH72602.1
NCS_30443	1915169..1915522	+	GCA_900177045.1	LT841358	NitNCS1-E3	ICE	cog.005981	arCOG02781	V	Mrr	Endonuclease, HJR/Mrr/RecB family	SMH72603.1
NCS_30444	1915515..1916546	+	GCA_900177045.1	LT841358	NitNCS1-E3	ICE	cog.006704	arCOG08643	S	-	Secreted protein with C-terminal PEFG domain	SMH72604.1
NCS_30445	1916651..1919329	-	GCA_900177045.1	LT841358	NitNCS1-E3	ICE	cog.003408	arCOG00798	L	UvrD	Superfamily I DNA and RNA helicase	SMH72605.1
NCS_30446	1919510..1919968	+	GCA_900177045.1	LT841358	NitNCS1-E3	ICE	cog.013913	arCOG14068	S	-	Uncharacterized protein	SMH72606.1
NCS_30447	1920004..1921473	+	GCA_900177045.1	LT841358	NitNCS1-E3	ICE	cog.012530		S		Hypothetical protein	SMH72607.1
NCS_30448	1921671..1922351	+	GCA_900177045.1	LT841358	NitNCS1-E3	ICE			S		Hypothetical protein	SMH72608.1
NCS_30449	1922454..1923359	-	GCA_900177045.1	LT841358	NitNCS1-E3	ICE	cog.001033	arCOG00115	L	-	DNA modification methylase	SMH72609.1
NCS_30450	1923411..1924070	-	GCA_900177045.1	LT841358	NitNCS1-E3	ICE	cog.015169		S		Hypothetical protein	SMH72610.1
NCS_30451	1924159..1924515	-	GCA_900177045.1	LT841358	NitNCS1-E3	ICE	cog.004610	arCOG08677	S	-	Zn-ribbon domain containing protein	SMH72611.1
NCS_30452	1924628..1924771	+	GCA_900177045.1	LT841358	NitNCS1-E3	ICE			S		Hypothetical protein	SMH72612.1
NCS_30453	1924801..1925610	+	GCA_900177045.1	LT841358	NitNCS1-E3	ICE	cog.036980		K		TFIIB	SMH72613.1
NCS_30454	1925597..1926622	+	GCA_900177045.1	LT841358	NitNCS1-E3	ICE	cog.012089	arCOG01875	K	-	ParB-like nuclease domain	SMH72614.1
NCS_30455	1926619..1927218	+	GCA_900177045.1	LT841358	NitNCS1-E3	ICE			S		Hypothetical protein	SMH72615.1
NCS_30456	1927371..1928210	+	GCA_900177045.1	LT841358	NitNCS1-E3	ICE	cog.001779	arCOG06187	D	MreB	Actin-like ATPase involved in cell morphogenesis	SMH72616.1
NCS_30457	1928204..1928488	+	GCA_900177045.1	LT841358	NitNCS1-E3	ICE			S		Hypothetical protein	SMH72617.1
NCS_30458	1928803..1929171	+	GCA_900177045.1	LT841358	NitNCS1-E3	ICE	cog.028722		S		Hypothetical protein	SMH72618.1
NCS_30459	1929168..1929332	+	GCA_900177045.1	LT841358	NitNCS1-E3	ICE			S		Hypothetical protein	SMH72619.1
NCS_30460	1929332..1929586	+	GCA_900177045.1	LT841358	NitNCS1-E3	ICE			S		Hypothetical protein	SMH72620.1
NCS_30461	1930195..1930848	+	GCA_900177045.1	LT841358	NitNCS1-E3	ICE	cog.003880	arCOG10537	S	-	Uncharacterized protein	SMH72621.1
NCS_30462	1930845..1931207	+	GCA_900177045.1	LT841358	NitNCS1-E3	ICE	cog.001943	arCOG07546	E	-	Zincin superfamily protease	SMH72622.1
NCS_30463	1931313..1931642	+	GCA_900177045.1	LT841358	NitNCS1-E3	ICE	cog.001943	arCOG07546	E	-	Zincin superfamily protease	SMH72623.1
NCS_30464	1931704..1932141	+	GCA_900177045.1	LT841358	NitNCS1-E3	ICE	cog.031148		S		Hypothetical protein	SMH72624.1
NCS_30465	1932426..1932599	+	GCA_900177045.1	LT841358	NitNCS1-E3	ICE	cog.013439	arCOG00820	V	AbrB	AbrB family transcriptional regulator	SMH72625.1
NCS_30466	1932818..1932955	-	GCA_900177045.1	LT841358	NitNCS1-E3	ICE			S		Hypothetical protein	SMH72626.1
NCS_30467	1932921..1933076	-	GCA_900177045.1	LT841358	NitNCS1-E3	ICE			S		Hypothetical protein	SMH72627.1
NCS_30468	1933094..1933888	+	GCA_900177045.1	LT841358	NitNCS1-E3	ICE	cog.012882		S		Hypothetical protein	SMH72628.1
NCS_30469	1933917..1935638	-	GCA_900177045.1	LT841358	NitNCS1-E3	ICE	cog.011306	arCOG07844	S	-	VirB6/TrbL; Predicted membrane protein associated with conjugation system	SMH72629.1
NCS_30470	1935793..1936431	-	GCA_900177045.1	LT841358	NitNCS1-E3	ICE	cog.001238	arCOG02298	N	FlaK/PulO	Peptidase A24A, prepilin type IV	SMH72630.1
NCS_30471	1936208..1936342	+	GCA_900177045.1	LT841358	NitNCS1-E3	ICE			S		Hypothetical protein	SMH72631.1
NCS_30472	1936352..1936486	+	GCA_900177045.1	LT841358	NitNCS1-E3	ICE			S		Hypothetical protein	SMH72632.1
NCS_30473	1936483..1938363	-	GCA_900177045.1	LT841358	NitNCS1-E3	ICE	cog.000102	arCOG01808	N	TadC	Pilus assembly protein TadC	SMH72633.1
NCS_30474	1938447..1938881	+	GCA_900177045.1	LT841358	NitNCS1-E3	ICE	cog.013477	arCOG03871	N	-	Pilin/Flagellin, FlaG/FlaF family	SMH72634.1
NCS_30475	1938919..1939575	+	GCA_900177045.1	LT841358	NitNCS1-E3	ICE	cog.022781	arCOG02488	M	-	Cell surface protein, a component of a putative secretion system	SMH72635.1
NCS_30476	1939599..1939913	+	GCA_900177045.1	LT841358	NitNCS1-E3	ICE	cog.013151		S		Hypothetical protein	SMH72636.1
NCS_30477	1939991..1940245	+	GCA_900177045.1	LT841358	NitNCS1-E3	ICE	cog.032845	arCOG10611	S	-	Uncharacterized protein	SMH72637.1
NCS_30478	1940385..1940453	+	GCA_900177045.1	LT841358	NitNCS1-E3	ICE			S		Hypothetical protein
NCS_30479	1940515..1940862	+	GCA_900177045.1	LT841358	NitNCS1-E3	ICE	cog.002023	arCOG05148	S	-	Uncharacterized protein	SMH72639.1
NCS_30480	1940945..1942429	+	GCA_900177045.1	LT841358	NitNCS1-E3	ICE	cog.000049	arCOG01817	N	FlaI	ATPase involved in archaellum/pili biosynthesis	SMH72640.1
NCS_30481	1942475..1944277	+	GCA_900177045.1	LT841358	NitNCS1-E3	ICE	cog.002697	arCOG04035	U	VirB4	Type IV secretory pathway, VirB4 component	SMH72641.1
NCS_30482	1944267..1944530	+	GCA_900177045.1	LT841358	NitNCS1-E3	ICE	cog.047763		S		Hypothetical protein	SMH72642.1
NCS_30483	1944542..1944985	+	GCA_900177045.1	LT841358	NitNCS1-E3	ICE	cog.012525	arCOG03871	N	-	Pilin/Flagellin, FlaG/FlaF family	SMH72643.1
NCS_30484	1945050..1945475	+	GCA_900177045.1	LT841358	NitNCS1-E3	ICE	cog.006830	arCOG11238	N	-	Predicted pilin/flagellin	SMH72644.1
NCS_30485	1945509..1947701	+	GCA_900177045.1	LT841358	NitNCS1-E3	ICE	cog.017288		S		Hypothetical protein	SMH72645.1
NCS_30486	1947746..1948975	-	GCA_900177045.1	LT841358	NitNCS1-E3	ICE	cog.015040		S		Hypothetical protein	SMH72646.1
NCS_30487	1949045..1950061	+	GCA_900177045.1	LT841358	NitNCS1-E3	ICE	cog.023377		S		Hypothetical protein	SMH72647.1
NCS_30488	1950333..1950488	-	GCA_900177045.1	LT841358	NitNCS1-E3	ICE	cog.016904		S		Hypothetical protein	SMH72648.1
NCS_30489	1950635..1951168	+	GCA_900177045.1	LT841358	NitNCS1-E3	ICE	cog.003358	arCOG08805	V	-	CopG/RHH family DNA binding protein	SMH72649.1
NCS_30490	1951385..1952485	+	GCA_900177045.1	LT841358	NitNCS1-E3	ICE	cog.038867		S		Hypothetical protein	SMH72650.1
NCS_30491	1952603..1952854	+	GCA_900177045.1	LT841358	NitNCS1-E3	ICE	cog.036321		S		Hypothetical protein	SMH72651.1
NCS_30492	1953048..1953326	-	GCA_900177045.1	LT841358	NitNCS1-E3	ICE	cog.012882		S		Hypothetical protein	SMH72652.1
NCS_30493	1953390..1953731	+	GCA_900177045.1	LT841358	NitNCS1-E3	ICE	cog.031930		S		Hypothetical protein	SMH72653.1
NCS_30494	1953776..1956112	+	GCA_900177045.1	LT841358	NitNCS1-E3	ICE	cog.029738		S		Hypothetical protein	SMH72654.1
NCS_30495	1956155..1958998	+	GCA_900177045.1	LT841358	NitNCS1-E3	ICE	cog.016368	arCOG11936	N	-	Surface protein, associated with type IV pili like system	SMH72655.1
NCS_30496	1959231..1959692	-	GCA_900177045.1	LT841358	NitNCS1-E3	ICE			S		Hypothetical protein	SMH72656.1
NCS_30497	1959875..1963453	+	GCA_900177045.1	LT841358	NitNCS1-E3	ICE	cog.027448		S		Hypothetical protein	SMH72657.1
NCS_30498	1963487..1963945	+	GCA_900177045.1	LT841358	NitNCS1-E3	ICE			S		Hypothetical protein	SMH72658.1
NCS_30499	1964067..1964492	-	GCA_900177045.1	LT841358	NitNCS1-E3	ICE	cog.013405	arCOG01057	K	HxlR	DNA-binding transcriptional regulator, HxlR family	SMH72659.1
NCS_30500	1964512..1964724	+	GCA_900177045.1	LT841358	NitNCS1-E3	ICE	cog.000149	arCOG00818	V	AbrB	AbrB family transcriptional regulator	SMH72660.1
NCS_30501	1964886..1965371	+	GCA_900177045.1	LT841358	NitNCS1-E3	ICE			S		Hypothetical protein	SMH72661.1
NCS_30502	1965375..1965806	+	GCA_900177045.1	LT841358	NitNCS1-E3	ICE	cog.031798		S		Hypothetical protein	SMH72662.1
NCS_30503	1965809..1966600	+	GCA_900177045.1	LT841358	NitNCS1-E3	ICE			S		Hypothetical protein	SMH72663.1
NCS_30504	1966739..1969186	+	GCA_900177045.1	LT841358	NitNCS1-E3	ICE	cog.026543	arCOG04816	U	-	TraG/TraD/VirD4 family enzyme, ATPase	SMH72664.1
NCS_30505	1969190..1969642	-	GCA_900177045.1	LT841358	NitNCS1-E3	ICE			S		Hypothetical protein	SMH72665.1
NCS_30506	1969500..1969718	+	GCA_900177045.1	LT841358	NitNCS1-E3	ICE	cog.029956		S		Hypothetical protein	SMH72666.1
NCS_30507	1969758..1970237	-	GCA_900177045.1	LT841358	NitNCS1-E3	ICE	cog.000155	arCOG01308	O	Cdc48	ATPase of the AAA+ class , CDC48 family	SMH72667.1
NCS_30508	1970297..1971040	-	GCA_900177045.1	LT841358	NitNCS1-E3	ICE			S		Hypothetical protein	SMH72668.1
NCS_30509	1971170..1972477	-	GCA_900177045.1	LT841358	NitNCS1-E3	ICE	cog.006082	arCOG01245	X	XerC	XerD/XerC family integrase, often contains N-terminal HTH domain	SMH72669.1
===	NSED_RS05865	43	GCF_000299395.1	NC_018656.1		ICE
NSED_RS05865	956741..956968	-	GCF_000299395.1	NC_018656.1	NitAR2-E3	ICE	cog.019756	arCOG11946	S	-	Uncharacterized protein	WP_016940292.1
NSED_RS05870	956978..957409	-	GCF_000299395.1	NC_018656.1	NitAR2-E3	ICE	cog.024249		S		Hypothetical protein	WP_014965332.1
NSED_RS05875	957479..958351	-	GCF_000299395.1	NC_018656.1	NitAR2-E3	ICE	cog.050600		S		Hypothetical protein	WP_016940291.1
NSED_RS05880	958514..960328	-	GCF_000299395.1	NC_018656.1	NitAR2-E3	ICE	cog.005850	arCOG04145	P	TrkG	Trk-type K+ transport system, membrane component	WP_014965334.1
NSED_RS05885	960461..960688	+	GCF_000299395.1	NC_018656.1	NitAR2-E3	ICE	cog.010298	arCOG11554	S	-	Uncharacterized protein	WP_014965335.1
NSED_RS05890	960740..961351	-	GCF_000299395.1	NC_018656.1	NitAR2-E3	ICE	cog.007473	arCOG03067	K	ArsR	Transcriptional regulator containing HTH domain, ArsR family	WP_014965336.1
NSED_RS05895	961348..961953	-	GCF_000299395.1	NC_018656.1	NitAR2-E3	ICE	cog.001316	arCOG02382	N	CheB	Chemotaxis response regulator containing a CheY-like receiver domain and a methylesterase domain	WP_014965337.1
NSED_RS05900	962623..963978	-	GCF_000299395.1	NC_018656.1	NitAR2-E3	ICE	cog.011663	arCOG10350	E	-	Kazal-type serine protease inhibitor	WP_014965338.1
NSED_RS05905	964065..964658	-	GCF_000299395.1	NC_018656.1	NitAR2-E3	ICE	cog.020686	arCOG07611	M	-	Cell surface protein, contains DUF11 domains	WP_014965339.1
NSED_RS05910	965082..966815	-	GCF_000299395.1	NC_018656.1	NitAR2-E3	ICE	cog.008588	arCOG10358	R	-	Uncharacterized secreted protein, contains macroglobulin-like domain	WP_014965340.1
NSED_RS05915	966923..969040	-	GCF_000299395.1	NC_018656.1	NitAR2-E3	ICE	cog.001679	arCOG00025	G	XylB	Sugar (pentulose and hexulose) kinase	WP_014965341.1
NSED_RS05920	969030..971300	-	GCF_000299395.1	NC_018656.1	NitAR2-E3	ICE	cog.003294	arCOG10358	R	-	Uncharacterized secreted protein, contains macroglobulin-like domain	WP_014965342.1
NSED_RS05925	971422..971754	+	GCF_000299395.1	NC_018656.1	NitAR2-E3	ICE	cog.000118	arCOG03065	K	ArsR	Transcriptional regulator containing HTH domain, ArsR family	WP_014965343.1
NSED_RS05930	972028..972249	+	GCF_000299395.1	NC_018656.1	NitAR2-E3	ICE	cog.050922		S		Hypothetical protein	WP_016940287.1
NSED_RS05935	972656..972955	+	GCF_000299395.1	NC_018656.1	NitAR2-E3	ICE	cog.006280	arCOG10582	S	-	Uncharacterized protein	WP_014965345.1
NSED_RS05940	973035..973517	-	GCF_000299395.1	NC_018656.1	NitAR2-E3	ICE	cog.020081		S		Hypothetical protein	WP_014965346.1
NSED_RS05945	973645..974103	-	GCF_000299395.1	NC_018656.1	NitAR2-E3	ICE	cog.050281		S		Hypothetical protein	WP_014965347.1
NSED_RS05950	974165..976432	-	GCF_000299395.1	NC_018656.1	NitAR2-E3	ICE	cog.029535	arCOG11936	N	-	Surface protein, associated with type IV pili like system	WP_014965348.1
NSED_RS05955	976426..976875	-	GCF_000299395.1	NC_018656.1	NitAR2-E3	ICE	cog.025217	arCOG03871	N	-	Pilin/Flagellin, FlaG/FlaF family	WP_014965349.1
NSED_RS05960	976878..978611	-	GCF_000299395.1	NC_018656.1	NitAR2-E3	ICE	cog.000102	arCOG01808	N	TadC	Pilus assembly protein TadC	WP_014965350.1
NSED_RS05965	978670..979671	+	GCF_000299395.1	NC_018656.1	NitAR2-E3	ICE	cog.023164	arCOG03871	N	-	Pilin/Flagellin, FlaG/FlaF family	WP_014965351.1
NSED_RS05970	979708..980832	+	GCF_000299395.1	NC_018656.1	NitAR2-E3	ICE	cog.023046		S		Hypothetical protein	WP_014965352.1
NSED_RS05975	980783..982462	-	GCF_000299395.1	NC_018656.1	NitAR2-E3	ICE	cog.000049	arCOG01817	N	FlaI	ATPase involved in archaellum/pili biosynthesis	WP_014965353.1
NSED_RS05980	982525..982989	+	GCF_000299395.1	NC_018656.1	NitAR2-E3	ICE	cog.012525	arCOG03871	N	-	Pilin/Flagellin, FlaG/FlaF family	WP_014965354.1
NSED_RS05985	982986..983462	+	GCF_000299395.1	NC_018656.1	NitAR2-E3	ICE	cog.006830	arCOG11238	N	-	Predicted pilin/flagellin	WP_014965355.1
NSED_RS05990	983547..984149	-	GCF_000299395.1	NC_018656.1	NitAR2-E3	ICE	cog.024491	arCOG00001	K	-	Transcriptional regulator, PadR family	WP_014965356.1
NSED_RS05995	984133..985095	-	GCF_000299395.1	NC_018656.1	NitAR2-E3	ICE	cog.012089	arCOG01875	K	-	ParB-like nuclease domain	WP_014965357.1
NSED_RS06000	985092..985754	-	GCF_000299395.1	NC_018656.1	NitAR2-E3	ICE	cog.027777	arCOG01981	K	SUA7	Transcription initiation factor TFIIB, Brf1 subunit/Transcription initiation factor TFIIB	WP_014965358.1
NSED_RS06005	986189..986518	+	GCF_000299395.1	NC_018656.1	NitAR2-E3	ICE	cog.000118	arCOG03065	K	ArsR	Transcriptional regulator containing HTH domain, ArsR family	WP_014965359.1
NSED_RS06010	986764..987030	-	GCF_000299395.1	NC_018656.1	NitAR2-E3	ICE	cog.024303		S		Hypothetical protein	WP_014965360.1
NSED_RS06015	987034..987714	-	GCF_000299395.1	NC_018656.1	NitAR2-E3	ICE	cog.009467	arCOG12095	S	-	Uncharacterized protein	WP_014965361.1
NSED_RS06020	987711..987953	-	GCF_000299395.1	NC_018656.1	NitAR2-E3	ICE	cog.012683	arCOG12096	S	-	Uncharacterized membrane protein	WP_014965362.1
NSED_RS06025	987935..988411	-	GCF_000299395.1	NC_018656.1	NitAR2-E3	ICE	cog.009707	arCOG14335	S	-	Uncharacterized protein	WP_014965363.1
NSED_RS06030	988448..989770	-	GCF_000299395.1	NC_018656.1	NitAR2-E3	ICE	cog.018929	arCOG12837	S	-	Uncharacterized protein	WP_014965364.1
NSED_RS06035	989845..990465	-	GCF_000299395.1	NC_018656.1	NitAR2-E3	ICE	cog.014117		S		Hypothetical protein	WP_014965365.1
NSED_RS06040	990459..991100	-	GCF_000299395.1	NC_018656.1	NitAR2-E3	ICE	cog.050726	arCOG11933	S	-	Uncharacterized protein	WP_014965366.1
NSED_RS06045	991280..993088	-	GCF_000299395.1	NC_018656.1	NitAR2-E3	ICE	cog.050753		S		Hypothetical protein	WP_014965367.1
NSED_RS06050	993092..993880	-	GCF_000299395.1	NC_018656.1	NitAR2-E3	ICE	cog.050788		S		Hypothetical protein	WP_014965368.1
NSED_RS06055	993868..994083	-	GCF_000299395.1	NC_018656.1	NitAR2-E3	ICE	cog.050346		S		Hypothetical protein	WP_014965369.1
NSED_RS06060	994121..995107	-	GCF_000299395.1	NC_018656.1	NitAR2-E3	ICE	cog.011936	arCOG10830	F	-	ppGpp synthetase catalytic domain (RelA/SpoT-type nucleotidyltranferase)	WP_014965370.1
NSED_RS06065	995590..996441	-	GCF_000299395.1	NC_018656.1	NitAR2-E3	ICE	cog.020601	arCOG11739	S	-	Uncharacterized protein	WP_014965371.1
NSED_RS06070	996814..997083	+	GCF_000299395.1	NC_018656.1	NitAR2-E3	ICE	cog.018717		S		Hypothetical protein	WP_014965372.1
NSED_RS06075	997929..999116	-	GCF_000299395.1	NC_018656.1	NitAR2-E3	ICE	cog.000603	arCOG01245	X	XerC	XerD/XerC family integrase, often contains N-terminal HTH domain	WP_014965373.1
===	NTE.03349	181	GCA_000730285.1	CP007174.1		ICE
NTE.03349	2775006..2776394	+	GCA_000730285.1	CP007174.1	NitEve-E6	ICE	cog.001111	arCOG01242	X	XerC	XerD/XerC family integrase	AIF85377.1
NTE.03350	2776413..2776562	-	GCA_000730285.1	CP007174.1	NitEve-E6	ICE			S		Hypothetical protein	AIF85378.1
NTE.03351	2776725..2777141	-	GCA_000730285.1	CP007174.1	NitEve-E6	ICE		arCOG08033	S	-	Uncharacterized protein	AIF85379.1
NTE.03352	2777462..2778004	-	GCA_000730285.1	CP007174.1	NitEve-E6	ICE	cog.000276	arCOG01045	H	CoaE	Dephospho-CoA kinase	AIF85380.1
NTE.03353	2778001..2778576	-	GCA_000730285.1	CP007174.1	NitEve-E6	ICE			S		Hypothetical protein	AIF85381.1
NTE.03354	2778545..2779780	-	GCA_000730285.1	CP007174.1	NitEve-E6	ICE	cog.016585	arCOG01791	Q	-	SAM-dependent methyltransferase	AIF85382.1
NTE.03355	2779793..2780809	-	GCA_000730285.1	CP007174.1	NitEve-E6	ICE		arCOG05120	R	-	Radical SAM superfamily enzyme	AIF85383.1
NTE.03356	2780806..2781435	-	GCA_000730285.1	CP007174.1	NitEve-E6	ICE	cog.024520	arCOG08255	S	-	Uncharacterized protein, DUF4186 family	AIF85384.1
NTE.03357	2781428..2782897	-	GCA_000730285.1	CP007174.1	NitEve-E6	ICE			S		Hypothetical protein	AIF85385.1
NTE.03358	2783587..2783706	-	GCA_000730285.1	CP007174.1	NitEve-E6	ICE			S		Hypothetical protein	AIF85386.1
NTE.03359	2783881..2784438	-	GCA_000730285.1	CP007174.1	NitEve-E6	ICE	cog.048780		S		Hypothetical protein	AIF85387.1
NTE.03360	2784614..2785609	+	GCA_000730285.1	CP007174.1	NitEve-E6	ICE			S		Hypothetical protein	AIF85388.1
NTE.03361	2785633..2785758	+	GCA_000730285.1	CP007174.1	NitEve-E6	ICE			S		Hypothetical protein	AIF85389.1
NTE.03362	2786025..2786930	-	GCA_000730285.1	CP007174.1	NitEve-E6	ICE	cog.027448		S		Hypothetical protein	AIF85390.1
NTE.03363	2786899..2789262	-	GCA_000730285.1	CP007174.1	NitEve-E6	ICE	cog.018237		S		Hypothetical protein	AIF85391.1
NTE.03364	2789659..2790597	-	GCA_000730285.1	CP007174.1	NitEve-E6	ICE	cog.015040		S		Hypothetical protein	AIF85392.1
NTE.03365	2791176..2791664	+	GCA_000730285.1	CP007174.1	NitEve-E6	ICE	cog.009707	arCOG14335	S	-	Uncharacterized protein	AIF85393.1
NTE.03366	2791739..2792596	-	GCA_000730285.1	CP007174.1	NitEve-E6	ICE	cog.046108		S		Hypothetical protein	AIF85394.1
NTE.03367	2792600..2793211	-	GCA_000730285.1	CP007174.1	NitEve-E6	ICE			S		Hypothetical protein	AIF85395.1
NTE.03368	2793734..2794426	+	GCA_000730285.1	CP007174.1	NitEve-E6	ICE	cog.001238	arCOG02298	N	FlaK/PulO	Peptidase A24A, prepilin type IV	AIF85396.1
NTE.03369	2794586..2796481	+	GCA_000730285.1	CP007174.1	NitEve-E6	ICE	cog.011306	arCOG07844	S	-	VirB6/TrbL; Predicted membrane protein associated with conjugation system	AIF85397.1
NTE.03370	2796577..2797572	-	GCA_000730285.1	CP007174.1	NitEve-E6	ICE	cog.001003	arCOG03839	V	-	Nucleotidyltransferase, a component of viral defense system	AIF85398.1
NTE.03371	2797577..2798791	-	GCA_000730285.1	CP007174.1	NitEve-E6	ICE	cog.001870	arCOG04793	V	-	Transcriptional regulator, predicted component of viral defense system	AIF85399.1
NTE.03372	2799001..2800401	-	GCA_000730285.1	CP007174.1	NitEve-E6	ICE			S		Hypothetical protein	AIF85400.1
NTE.03373	2800625..2801383	+	GCA_000730285.1	CP007174.1	NitEve-E6	ICE		arCOG01981	K	SUA7	Transcription initiation factor TFIIB, Brf1 subunit/Transcription initiation factor TFIIB	AIF85401.1
NTE.03374	2801391..2802713	+	GCA_000730285.1	CP007174.1	NitEve-E6	ICE		arCOG01875	K	-	ParB-like nuclease domain	AIF85402.1
NTE.03375	2802798..2803562	+	GCA_000730285.1	CP007174.1	NitEve-E6	ICE			S		Hypothetical protein	AIF85403.1
NTE.03376	2803644..2803919	-	GCA_000730285.1	CP007174.1	NitEve-E6	ICE			S		Hypothetical protein	AIF85404.1
NTE.03377	2803942..2804445	-	GCA_000730285.1	CP007174.1	NitEve-E6	ICE	cog.032845	arCOG10611	S	-	Uncharacterized protein	AIF85405.1
NTE.03378	2804480..2804770	-	GCA_000730285.1	CP007174.1	NitEve-E6	ICE	cog.013151		S		Hypothetical protein	AIF85406.1
NTE.03379	2804868..2805347	-	GCA_000730285.1	CP007174.1	NitEve-E6	ICE			S		Hypothetical protein	AIF85407.1
NTE.03380	2805421..2807274	+	GCA_000730285.1	CP007174.1	NitEve-E6	ICE	cog.011966	arCOG07496	U	VirB4	Type IV secretory pathway, VirB4 component	AIF85408.1
NTE.03381	2807602..2808339	+	GCA_000730285.1	CP007174.1	NitEve-E6	ICE			S		Hypothetical protein	AIF85409.1
NTE.03382	2808348..2809292	+	GCA_000730285.1	CP007174.1	NitEve-E6	ICE	cog.046108		S		Hypothetical protein	AIF85410.1
NTE.03411	2824439..2825032	-	GCA_000730285.1	CP007174.1	NitEve-E6	ICE	cog.000803	arCOG04548	C	-	Ferredoxin	AIF85439.1
NTE.03412	2825089..2825259	+	GCA_000730285.1	CP007174.1	NitEve-E6	ICE			S		Hypothetical protein	AIF85440.1
NTE.03413	2825256..2825684	+	GCA_000730285.1	CP007174.1	NitEve-E6	ICE	cog.002685	arCOG01471	R	-	Hemerythrin HHE cation binding domain containing protein	AIF85441.1
NTE.03414	2825769..2826167	+	GCA_000730285.1	CP007174.1	NitEve-E6	ICE	cog.003052	arCOG06027	S	-	Uncharacterized protein, DUF488 family	AIF85442.1
NTE.03415	2826223..2826627	-	GCA_000730285.1	CP007174.1	NitEve-E6	ICE	cog.032979		S		Hypothetical protein	AIF85443.1
NTE.03416	2826764..2827000	-	GCA_000730285.1	CP007174.1	NitEve-E6	ICE	cog.043432		S		Hypothetical protein	AIF85444.1
NTE.03417	2827460..2827954	+	GCA_000730285.1	CP007174.1	NitEve-E6	ICE			S		Hypothetical protein	AIF85445.1
NTE.03418	2828153..2828476	+	GCA_000730285.1	CP007174.1	NitEve-E6	ICE	cog.016298		S		Hypothetical protein	AIF85446.1
NTE.03419	2829558..2829956	-	GCA_000730285.1	CP007174.1	NitEve-E6	ICE	cog.034466		S		Hypothetical protein	AIF85447.1
NTE.03420	2830372..2832117	+	GCA_000730285.1	CP007174.1	NitEve-E6	ICE	cog.001885	arCOG04518	K	-	Transcriptional regulator, contains HTH domain	AIF85448.1
NTE.03421	2832207..2832329	-	GCA_000730285.1	CP007174.1	NitEve-E6	ICE			S		Hypothetical protein	AIF85449.1
NTE.03422	2832388..2833581	-	GCA_000730285.1	CP007174.1	NitEve-E6	ICE		arCOG03383	U	TolB	Periplasmic component of the Tol biopolymer transport system	AIF85450.1
NTE.03423	2833769..2834962	-	GCA_000730285.1	CP007174.1	NitEve-E6	ICE	cog.037108		S		Hypothetical protein	AIF85451.1
NTE.03424	2835174..2835332	+	GCA_000730285.1	CP007174.1	NitEve-E6	ICE			S		Hypothetical protein	AIF85452.1
NTE.03425	2835670..2836299	-	GCA_000730285.1	CP007174.1	NitEve-E6	ICE			S		Hypothetical protein	AIF85453.1
NTE.03426	2836333..2836593	-	GCA_000730285.1	CP007174.1	NitEve-E6	ICE			S		Hypothetical protein	AIF85454.1
NTE.03427	2836772..2841769	-	GCA_000730285.1	CP007174.1	NitEve-E6	ICE		arCOG02487	M	-	Cell surface protein, a component of a putative secretion system	AIF85455.1
NTE.03428	2841964..2842362	-	GCA_000730285.1	CP007174.1	NitEve-E6	ICE			S		Hypothetical protein	AIF85456.1
NTE.03429	2842366..2842527	-	GCA_000730285.1	CP007174.1	NitEve-E6	ICE			S		Hypothetical protein	AIF85457.1
NTE.03430	2842673..2842948	+	GCA_000730285.1	CP007174.1	NitEve-E6	ICE			S		Hypothetical protein	AIF85458.1
NTE.03431	2842945..2843403	+	GCA_000730285.1	CP007174.1	NitEve-E6	ICE			S		Hypothetical protein	AIF85459.1
NTE.03432	2843387..2843647	-	GCA_000730285.1	CP007174.1	NitEve-E6	ICE			S		Hypothetical protein	AIF85460.1
NTE.03433	2843862..2844134	-	GCA_000730285.1	CP007174.1	NitEve-E6	ICE			S		Hypothetical protein	AIF85461.1
NTE.03434	2844480..2844896	+	GCA_000730285.1	CP007174.1	NitEve-E6	ICE	cog.004610	arCOG08677	S	-	Zn-ribbon domain containing protein	AIF85462.1
NTE.03435	2845113..2845385	+	GCA_000730285.1	CP007174.1	NitEve-E6	ICE	cog.043422		S		Hypothetical protein	AIF85463.1
NTE.03436	2845380..2846033	-	GCA_000730285.1	CP007174.1	NitEve-E6	ICE	cog.005722	arCOG04926	L	PolB	DNA polymerase elongation subunit (family B)	AIF85464.1
NTE.03437	2846327..2846638	-	GCA_000730285.1	CP007174.1	NitEve-E6	ICE	cog.002685	arCOG01471	R	-	Hemerythrin HHE cation binding domain containing protein	AIF85465.1
NTE.03438	2847088..2847291	+	GCA_000730285.1	CP007174.1	NitEve-E6	ICE			S		Hypothetical protein	AIF85466.1
NTE.03439	2847390..2848808	-	GCA_000730285.1	CP007174.1	NitEve-E6	ICE	cog.000014	arCOG01252	C	PutA	Lactaldehyde dehydrogenase, Succinate semialdehyde dehydrogenase or other NAD-dependent aldehyde dehydrogenase	AIF85467.1
NTE.03440	2848858..2849913	-	GCA_000730285.1	CP007174.1	NitEve-E6	ICE	cog.000053	arCOG01455	R	AdhP	Zn-dependent alcohol dehydrogenase	AIF85468.1
NTE.03441	2850277..2851215	+	GCA_000730285.1	CP007174.1	NitEve-E6	ICE	cog.000933	arCOG00464	L	AlkA	3-methyladenine DNA glycosylase/8-oxoguanine DNA glycosylase	AIF85469.1
NTE.03442	2851212..2851748	+	GCA_000730285.1	CP007174.1	NitEve-E6	ICE	cog.002809	arCOG00723	S	-	Uncharacterized protein, DUF488 family	AIF85470.1
NTE.03443	2851848..2852387	+	GCA_000730285.1	CP007174.1	NitEve-E6	ICE	cog.000803	arCOG04548	C	-	Ferredoxin	AIF85471.1
NTE.03444	2852834..2853910	+	GCA_000730285.1	CP007174.1	NitEve-E6	ICE	cog.004294	arCOG09020	I	-	Alpha-beta superfamily hydrolase, patatin/cPLA2 family	AIF85472.1
NTE.03445	2853959..2855128	-	GCA_000730285.1	CP007174.1	NitEve-E6	ICE	cog.000096	arCOG02199	H	Mcr1	NAD(P)H-flavin reductase	AIF85473.1
NTE.03446	2855635..2855772	-	GCA_000730285.1	CP007174.1	NitEve-E6	ICE			S		Hypothetical protein	AIF85474.1
NTE.03447	2855844..2856356	-	GCA_000730285.1	CP007174.1	NitEve-E6	ICE	cog.000204	arCOG00606	R	-	CBS domain	AIF85475.1
NTE.03448	2856981..2857148	+	GCA_000730285.1	CP007174.1	NitEve-E6	ICE			S		Hypothetical protein	AIF85476.1
NTE.03449	2857154..2857579	+	GCA_000730285.1	CP007174.1	NitEve-E6	ICE	cog.000056	arCOG01057	K	HxlR	DNA-binding transcriptional regulator, HxlR family	AIF85477.1
NTE.03450	2857696..2857797	-	GCA_000730285.1	CP007174.1	NitEve-E6	ICE			S		Hypothetical protein	AIF85478.1
NTE.03451	2858139..2858702	+	GCA_000730285.1	CP007174.1	NitEve-E6	ICE	cog.004780	arCOG08699	C	-	Methane monooxygenase/Ammonia monooxygenase, subunit C	AIF85479.1
NTE.03452	2859124..2859624	+	GCA_000730285.1	CP007174.1	NitEve-E6	ICE	cog.000803	arCOG04548	C	-	Ferredoxin	AIF85480.1
NTE.03453	2860086..2860913	-	GCA_000730285.1	CP007174.1	NitEve-E6	ICE	cog.000044	arCOG01648	R	MhpC	Alpha/beta superfamily hydrolase	AIF85481.1
NTE.03454	2861071..2861541	+	GCA_000730285.1	CP007174.1	NitEve-E6	ICE	cog.000001	arCOG02053	T	UspA	Nucleotide-binding protein, UspA family	AIF85482.1
NTE.03455	2861629..2862873	+	GCA_000730285.1	CP007174.1	NitEve-E6	ICE	cog.002487	arCOG01953	P	KefB	Potassium-efflux system protein KefB	AIF85483.1
NTE.03456	2863117..2863452	+	GCA_000730285.1	CP007174.1	NitEve-E6	ICE	cog.004610	arCOG08677	S	-	Zn-ribbon domain containing protein	AIF85484.1
NTE.03457	2863752..2865269	+	GCA_000730285.1	CP007174.1	NitEve-E6	ICE	cog.000879	arCOG02796	G	-	Glucose/sorbosone dehydrogenase	AIF85485.1
NTE.03458	2865565..2865810	+	GCA_000730285.1	CP007174.1	NitEve-E6	ICE	cog.000833	arCOG02572	R	WrbA	Multimeric flavodoxin WrbA	AIF85486.1
NTE.03459	2865801..2866109	+	GCA_000730285.1	CP007174.1	NitEve-E6	ICE		arCOG04624	R	-	Multimeric flavodoxin WrbA	AIF85487.1
NTE.03460	2866278..2866718	-	GCA_000730285.1	CP007174.1	NitEve-E6	ICE	cog.000001	arCOG02053	T	UspA	Nucleotide-binding protein, UspA family	AIF85488.1
NTE.03461	2867026..2867991	-	GCA_000730285.1	CP007174.1	NitEve-E6	ICE	cog.000144	arCOG00602	R	-	CBS domain containing protein	AIF85489.1
NTE.03462	2868094..2868315	+	GCA_000730285.1	CP007174.1	NitEve-E6	ICE			S		Hypothetical protein	AIF85490.1
NTE.03463	2868478..2870190	+	GCA_000730285.1	CP007174.1	NitEve-E6	ICE	cog.000080	arCOG00238	P	ArsB	Na+/H+ antiporter NhaD or related arsenite permease	AIF85491.1
NTE.03464	2870450..2871685	+	GCA_000730285.1	CP007174.1	NitEve-E6	ICE	cog.004294	arCOG09020	I	-	Alpha-beta superfamily hydrolase, patatin/cPLA2 family	AIF85492.1
NTE.03465	2872185..2872595	+	GCA_000730285.1	CP007174.1	NitEve-E6	ICE	cog.001484	arCOG03714	F	-	ATP cone domain containing protein	AIF85493.1
NTE.03466	2873069..2873629	+	GCA_000730285.1	CP007174.1	NitEve-E6	ICE	cog.012446		S		Hypothetical protein	AIF85494.1
NTE.03467	2874823..2874978	-	GCA_000730285.1	CP007174.1	NitEve-E6	ICE	cog.040080		S		Hypothetical protein	AIF85495.1
NTE.03468	2875110..2875592	-	GCA_000730285.1	CP007174.1	NitEve-E6	ICE	cog.000867	arCOG02926	C	PetE	Plastocyanin/azurin/halocyanin family protein	AIF85496.1
NTE.03469	2875865..2875990	-	GCA_000730285.1	CP007174.1	NitEve-E6	ICE			S		Hypothetical protein	AIF85497.1
NTE.03470	2876066..2876557	+	GCA_000730285.1	CP007174.1	NitEve-E6	ICE	cog.000001	arCOG02053	T	UspA	Nucleotide-binding protein, UspA family	AIF85498.1
NTE.03471	2876526..2876732	+	GCA_000730285.1	CP007174.1	NitEve-E6	ICE			S		Hypothetical protein	AIF85499.1
NTE.03472	2876668..2877720	-	GCA_000730285.1	CP007174.1	NitEve-E6	ICE		arCOG10358	R	-	Uncharacterized secreted protein, contains macroglobulin-like domain	AIF85500.1
NTE.03473	2879056..2879199	-	GCA_000730285.1	CP007174.1	NitEve-E6	ICE			S		Hypothetical protein	AIF85501.1
NTE.03474	2879385..2881382	+	GCA_000730285.1	CP007174.1	NitEve-E6	ICE	cog.000813	arCOG00071	E	AsnB	Asparagine synthase (glutamine-hydrolyzing)	AIF85502.1
NTE.03475	2882960..2883151	-	GCA_000730285.1	CP007174.1	NitEve-E6	ICE			S		Hypothetical protein	AIF85503.1
NTE.03476	2884260..2884421	-	GCA_000730285.1	CP007174.1	NitEve-E6	ICE			S		Hypothetical protein	AIF85504.1
NTE.03477	2884895..2885044	+	GCA_000730285.1	CP007174.1	NitEve-E6	ICE			S		Hypothetical protein	AIF85505.1
NTE.03478	2885041..2885994	+	GCA_000730285.1	CP007174.1	NitEve-E6	ICE	cog.000073	arCOG01568	M	MscS	Small-conductance mechanosensitive channel	AIF85506.1
NTE.03479	2886973..2887611	+	GCA_000730285.1	CP007174.1	NitEve-E6	ICE	cog.007527	arCOG11393	S	-	Uncharacterized protein, DUF1326 family	AIF85507.1
NTE.03480	2887715..2887906	-	GCA_000730285.1	CP007174.1	NitEve-E6	ICE	cog.041820		S		Hypothetical protein	AIF85508.1
NTE.03481	2888044..2890080	-	GCA_000730285.1	CP007174.1	NitEve-E6	ICE	cog.005850	arCOG04145	P	TrkG	Trk-type K+ transport system, membrane component	AIF85509.1
NTE.03482	2890395..2891492	+	GCA_000730285.1	CP007174.1	NitEve-E6	ICE	cog.024321	arCOG01915	O	HflC	Membrane protease subunit, stomatin/prohibitin homolog	AIF85510.1
NTE.03483	2891508..2891624	+	GCA_000730285.1	CP007174.1	NitEve-E6	ICE			S		Hypothetical protein	AIF85511.1
NTE.03484	2891874..2893115	-	GCA_000730285.1	CP007174.1	NitEve-E6	ICE	cog.000081	arCOG01953	P	KefB	Potassium-efflux system protein KefB	AIF85512.1
NTE.03485	2893237..2894196	-	GCA_000730285.1	CP007174.1	NitEve-E6	ICE	cog.005435	arCOG09466	S	-	Uncharacterized membrane protein, YccA/Bax inhibitor family	AIF85513.1
NTE.03486	2894205..2894303	+	GCA_000730285.1	CP007174.1	NitEve-E6	ICE			S		Hypothetical protein	AIF85514.1
NTE.03487	2894355..2894726	+	GCA_000730285.1	CP007174.1	NitEve-E6	ICE		arCOG02053	T	UspA	Nucleotide-binding protein, UspA family	AIF85515.1
NTE.03488	2894995..2895099	+	GCA_000730285.1	CP007174.1	NitEve-E6	ICE			S		Hypothetical protein	AIF85516.1
NTE.03489	2895143..2895292	-	GCA_000730285.1	CP007174.1	NitEve-E6	ICE	cog.037372		S		Hypothetical protein	AIF85517.1
NTE.03490	2895509..2895769	+	GCA_000730285.1	CP007174.1	NitEve-E6	ICE	cog.041759		S		Hypothetical protein	AIF85518.1
NTE.03491	2895835..2896179	+	GCA_000730285.1	CP007174.1	NitEve-E6	ICE	cog.000383	arCOG01055	K	-	Transcriptional regulator, contains HTH domain	AIF85519.1
NTE.03492	2896821..2896970	+	GCA_000730285.1	CP007174.1	NitEve-E6	ICE			S		Hypothetical protein	AIF85520.1
NTE.03493	2897508..2897972	-	GCA_000730285.1	CP007174.1	NitEve-E6	ICE	cog.000001	arCOG02053	T	UspA	Nucleotide-binding protein, UspA family	AIF85521.1
NTE.03494	2898198..2898395	+	GCA_000730285.1	CP007174.1	NitEve-E6	ICE	cog.041820		S		Hypothetical protein	AIF85522.1
NTE.03495	2898414..2898839	-	GCA_000730285.1	CP007174.1	NitEve-E6	ICE	cog.003959	arCOG05380	S	-	Uncharacterized membrane protein	AIF85523.1
NTE.03496	2899204..2899947	-	GCA_000730285.1	CP007174.1	NitEve-E6	ICE	cog.033574	arCOG02487	M	-	Cell surface protein, a component of a putative secretion system	AIF85524.1
NTE.03497	2900168..2900629	+	GCA_000730285.1	CP007174.1	NitEve-E6	ICE	cog.046790		S		Hypothetical protein	AIF85525.1
NTE.03498	2900783..2901331	+	GCA_000730285.1	CP007174.1	NitEve-E6	ICE	cog.027688		S		Hypothetical protein	AIF85526.1
NTE.03499	2901517..2902602	-	GCA_000730285.1	CP007174.1	NitEve-E6	ICE	cog.005446	arCOG10678	S	-	Metal-binding membrane protein	AIF85527.1
NTE.03500	2902846..2903508	+	GCA_000730285.1	CP007174.1	NitEve-E6	ICE	cog.014793	arCOG11393	S	-	Uncharacterized protein, DUF1326 family	AIF85528.1
NTE.03501	2903735..2903944	-	GCA_000730285.1	CP007174.1	NitEve-E6	ICE			S		Hypothetical protein	AIF85529.1
NTE.03502	2903941..2904531	-	GCA_000730285.1	CP007174.1	NitEve-E6	ICE	cog.000094	arCOG02702	Q	-	SAM-dependent methyltransferase	AIF85530.1
NTE.03503	2904975..2905628	-	GCA_000730285.1	CP007174.1	NitEve-E6	ICE	cog.038672		S		Hypothetical protein	AIF85531.1
NTE.03504	2905923..2906351	+	GCA_000730285.1	CP007174.1	NitEve-E6	ICE			S		Hypothetical protein	AIF85532.1
NTE.03505	2906704..2907966	-	GCA_000730285.1	CP007174.1	NitEve-E6	ICE	cog.000081	arCOG01953	P	KefB	Potassium-efflux system protein KefB	AIF85533.1
NTE.03506	2908126..2908410	-	GCA_000730285.1	CP007174.1	NitEve-E6	ICE	cog.035765		S		Hypothetical protein	AIF85534.1
NTE.03507	2908789..2909376	-	GCA_000730285.1	CP007174.1	NitEve-E6	ICE	cog.002586	arCOG03748	K	MarR	Transcriptional regulator, MarR family	AIF85535.1
NTE.03508	2909465..2910025	-	GCA_000730285.1	CP007174.1	NitEve-E6	ICE	cog.003358	arCOG08805	V	-	CopG/RHH family DNA binding protein	AIF85536.1
NTE.03509	2910238..2910786	+	GCA_000730285.1	CP007174.1	NitEve-E6	ICE	cog.003690	arCOG03439	R	-	vWFa domain containing protein	AIF85537.1
NTE.03510	2911052..2912116	-	GCA_000730285.1	CP007174.1	NitEve-E6	ICE	cog.006308	arCOG09430	P	TerC	Membrane protein TerC, possibly involved in tellurium resistance	AIF85538.1
NTE.03511	2912291..2912755	+	GCA_000730285.1	CP007174.1	NitEve-E6	ICE	cog.018214	arCOG10270	S	-	PepSY domain containing protein, regulator of zincin peptidase activity	AIF85539.1
NTE.03512	2912810..2913340	-	GCA_000730285.1	CP007174.1	NitEve-E6	ICE			S		Hypothetical protein	AIF85540.1
NTE.03513	2913742..2914482	-	GCA_000730285.1	CP007174.1	NitEve-E6	ICE	cog.024321	arCOG01915	O	HflC	Membrane protease subunit, stomatin/prohibitin homolog	AIF85541.1
NTE.03514	2914955..2916571	-	GCA_000730285.1	CP007174.1	NitEve-E6	ICE	cog.000080	arCOG00238	P	ArsB	Na+/H+ antiporter NhaD or related arsenite permease	AIF85542.1
NTE.03515	2916796..2917122	-	GCA_000730285.1	CP007174.1	NitEve-E6	ICE	cog.000001	arCOG02053	T	UspA	Nucleotide-binding protein, UspA family	AIF85543.1
NTE.03516	2917736..2918815	+	GCA_000730285.1	CP007174.1	NitEve-E6	ICE	cog.000170	arCOG01915	O	HflC	Membrane protease subunit, stomatin/prohibitin homolog	AIF85544.1
NTE.03517	2918885..2920423	+	GCA_000730285.1	CP007174.1	NitEve-E6	ICE	cog.001941	arCOG01910	O	NfeD	Membrane-bound serine protease S46, ClpP class	AIF85545.1
NTE.03518	2920610..2920711	+	GCA_000730285.1	CP007174.1	NitEve-E6	ICE			S		Hypothetical protein	AIF85546.1
NTE.03519	2920732..2920878	+	GCA_000730285.1	CP007174.1	NitEve-E6	ICE			S		Hypothetical protein	AIF85547.1
NTE.03520	2920828..2921673	-	GCA_000730285.1	CP007174.1	NitEve-E6	ICE	cog.000867	arCOG02926	C	PetE	Plastocyanin/azurin/halocyanin family protein	AIF85548.1
NTE.03521	2922941..2923243	+	GCA_000730285.1	CP007174.1	NitEve-E6	ICE	cog.049137	arCOG02053	T	UspA	Nucleotide-binding protein, UspA family	AIF85549.1
NTE.03522	2923715..2923951	-	GCA_000730285.1	CP007174.1	NitEve-E6	ICE	cog.001186	arCOG04559	P	EmrE	Membrane transporter of cations and cationic drugs	AIF85550.1
NTE.03523	2924282..2925742	+	GCA_000730285.1	CP007174.1	NitEve-E6	ICE		arCOG02560	R	-	Secreted protein with beta-propeller repeat domain	AIF85551.1
NTE.03524	2926315..2926551	+	GCA_000730285.1	CP007174.1	NitEve-E6	ICE			S		Hypothetical protein	AIF85552.1
NTE.03525	2926558..2927034	+	GCA_000730285.1	CP007174.1	NitEve-E6	ICE	cog.000867	arCOG02926	C	PetE	Plastocyanin/azurin/halocyanin family protein	AIF85553.1
NTE.03526	2927447..2927590	+	GCA_000730285.1	CP007174.1	NitEve-E6	ICE			S		Hypothetical protein	AIF85554.1
NTE.03527	2928099..2929919	+	GCA_000730285.1	CP007174.1	NitEve-E6	ICE	cog.000790	arCOG04273	E	HisC	Histidinol-phosphate/aromatic aminotransferase or cobyric acid decarboxylase	AIF85555.1
NTE.03528	2930132..2930590	+	GCA_000730285.1	CP007174.1	NitEve-E6	ICE	cog.003959	arCOG05380	S	-	Uncharacterized membrane protein	AIF85556.1
NTE.03529	2930568..2930663	-	GCA_000730285.1	CP007174.1	NitEve-E6	ICE			S		Hypothetical protein	AIF85557.1
===	Ngar_c19380	128	GCA_000303155.1	CP002408.1		ICE
Ngar_c19380	1508325..1509740	+	GCA_000303155.1	CP002408.1	NitGar-E3	ICE	cog.006082	arCOG01245	X	XerC	XerD/XerC family integrase, often contains N-terminal HTH domain	AFU58870.1
Ngar_c19390	1509932..1510366	+	GCA_000303155.1	CP002408.1	NitGar-E3	ICE	cog.043592		S		Hypothetical protein	AFU58871.1
Ngar_c19400	1510433..1511020	+	GCA_000303155.1	CP002408.1	NitGar-E3	ICE	cog.044978		S		Hypothetical protein	AFU58872.1
Ngar_c19410	1511467..1511784	-	GCA_000303155.1	CP002408.1	NitGar-E3	ICE			S		Hypothetical protein	AFU58873.1
Ngar_c19420	1511870..1513204	-	GCA_000303155.1	CP002408.1	NitGar-E3	ICE			S		Hypothetical protein	AFU58874.1
Ngar_c19430	1513201..1514520	-	GCA_000303155.1	CP002408.1	NitGar-E3	ICE	cog.006278	arCOG06164	V	-	Inactivated PIWI domain containing phage-defense protein	AFU58875.1
Ngar_c19440	1514520..1515326	-	GCA_000303155.1	CP002408.1	NitGar-E3	ICE			S		Hypothetical protein	AFU58876.1
Ngar_c19450	1515407..1516138	-	GCA_000303155.1	CP002408.1	NitGar-E3	ICE	cog.001238	arCOG02298	N	FlaK/PulO	Peptidase A24A, prepilin type IV	AFU58877.1
Ngar_c19460	1516640..1517005	+	GCA_000303155.1	CP002408.1	NitGar-E3	ICE			S		Hypothetical protein	AFU58878.1
Ngar_c19470	1517935..1518153	-	GCA_000303155.1	CP002408.1	NitGar-E3	ICE			S		Hypothetical protein	AFU58879.1
Ngar_c19480	1518140..1518502	-	GCA_000303155.1	CP002408.1	NitGar-E3	ICE	cog.041053		S		Hypothetical protein	AFU58880.1
Ngar_c19490	1518519..1519256	-	GCA_000303155.1	CP002408.1	NitGar-E3	ICE	cog.030619	arCOG12279	S	-	Uncharacterized protein	AFU58881.1
Ngar_c19500	1519253..1521577	-	GCA_000303155.1	CP002408.1	NitGar-E3	ICE	cog.048836		S		Hypothetical protein	AFU58882.1
Ngar_c19510	1521747..1521995	-	GCA_000303155.1	CP002408.1	NitGar-E3	ICE	cog.035618		S		Hypothetical protein	AFU58883.1
Ngar_c19520	1521995..1522513	-	GCA_000303155.1	CP002408.1	NitGar-E3	ICE	cog.046526		S		Hypothetical protein	AFU58884.1
Ngar_c19530	1522674..1523078	-	GCA_000303155.1	CP002408.1	NitGar-E3	ICE	cog.042318		S		Hypothetical protein	AFU58885.1
Ngar_c19540	1523164..1523613	-	GCA_000303155.1	CP002408.1	NitGar-E3	ICE	cog.043154		S		Hypothetical protein	AFU58886.1
Ngar_c19550	1523610..1523924	-	GCA_000303155.1	CP002408.1	NitGar-E3	ICE	cog.049487		S		Hypothetical protein	AFU58887.1
Ngar_c19560	1524717..1525427	+	GCA_000303155.1	CP002408.1	NitGar-E3	ICE	cog.003324	arCOG03560	X	-	Plasmid associated protein, pRiA4b ORF-3-like	AFU58888.1
Ngar_c19570	1525474..1527150	-	GCA_000303155.1	CP002408.1	NitGar-E3	ICE	cog.000152	arCOG00874	K	xpb	ssDNA-dependent ATPase, helicase superfamily II	AFU58889.1
Ngar_c19580	1527232..1529454	-	GCA_000303155.1	CP002408.1	NitGar-E3	ICE	cog.001950	arCOG00872	L	MPH1	ERCC4-like helicase	AFU58890.1
Ngar_c19590	1529513..1529839	-	GCA_000303155.1	CP002408.1	NitGar-E3	ICE	cog.005886	arCOG08221	S	-	Uncharacterized protein	AFU58891.1
Ngar_c19600	1530065..1530535	+	GCA_000303155.1	CP002408.1	NitGar-E3	ICE	cog.038666	arCOG13402	S	-	Uncharacterized protein	AFU58892.1
Ngar_c19610	1530657..1530839	-	GCA_000303155.1	CP002408.1	NitGar-E3	ICE			S		Hypothetical protein	AFU58893.1
Ngar_c19620	1530984..1533683	-	GCA_000303155.1	CP002408.1	NitGar-E3	ICE	cog.039444	arCOG04816	U	-	TraG/TraD/VirD4 family enzyme, ATPase	AFU58894.1
Ngar_c19630	1533695..1534684	-	GCA_000303155.1	CP002408.1	NitGar-E3	ICE	cog.041849		S		Hypothetical protein	AFU58895.1
Ngar_c19640	1534780..1535247	-	GCA_000303155.1	CP002408.1	NitGar-E3	ICE	cog.029780	arCOG00606	R	-	CBS domain	AFU58896.1
Ngar_c19650	1535278..1535664	-	GCA_000303155.1	CP002408.1	NitGar-E3	ICE	cog.000021	arCOG00606	R	-	CBS domain	AFU58897.1
Ngar_c19660	1535731..1536096	-	GCA_000303155.1	CP002408.1	NitGar-E3	ICE	cog.043193		S		Hypothetical protein	AFU58898.1
Ngar_c19670	1536275..1536676	-	GCA_000303155.1	CP002408.1	NitGar-E3	ICE	cog.013151		S		Hypothetical protein	AFU58899.1
Ngar_c19680	1536826..1538259	-	GCA_000303155.1	CP002408.1	NitGar-E3	ICE	cog.000136	arCOG01068	C	Lpd	Pyruvate/2-oxoglutarate dehydrogenase complex, dihydrolipoamide dehydrogenase (E3) component or related enzyme	AFU58900.1
Ngar_c19690	1538464..1538742	-	GCA_000303155.1	CP002408.1	NitGar-E3	ICE	cog.018052		S		Hypothetical protein	AFU58901.1
Ngar_c19700	1538815..1539162	-	GCA_000303155.1	CP002408.1	NitGar-E3	ICE	cog.000056	arCOG01057	K	HxlR	DNA-binding transcriptional regulator, HxlR family	AFU58902.1
Ngar_c19710	1539266..1539823	+	GCA_000303155.1	CP002408.1	NitGar-E3	ICE	cog.001287	arCOG06293	S	-	Uncharacterized membrane protein	AFU58903.1
Ngar_c19720	1540004..1540390	+	GCA_000303155.1	CP002408.1	NitGar-E3	ICE	cog.000660	arCOG00310	O	Bcp	Peroxiredoxin	AFU58904.1
Ngar_c19730	1540397..1540906	+	GCA_000303155.1	CP002408.1	NitGar-E3	ICE	cog.001287	arCOG06293	S	-	Uncharacterized membrane protein	AFU58905.1
Ngar_c19740	1540903..1541985	-	GCA_000303155.1	CP002408.1	NitGar-E3	ICE	cog.003103	arCOG10172	S	-	Uncharacterized protein	AFU58906.1
Ngar_c19750	1542026..1542556	-	GCA_000303155.1	CP002408.1	NitGar-E3	ICE	cog.005574	arCOG12828	S	-	Uncharacterized membrane protein	AFU58907.1
Ngar_c19760	1542711..1543394	-	GCA_000303155.1	CP002408.1	NitGar-E3	ICE	cog.000995	arCOG01449	V	Csx1	CARF domain containing protein	AFU58908.1
Ngar_c19770	1543540..1544880	+	GCA_000303155.1	CP002408.1	NitGar-E3	ICE	cog.023775	arCOG08795	M	-	Predicted S-layer protein with Ig-like domain	AFU58909.1
Ngar_c19780	1545226..1545969	+	GCA_000303155.1	CP002408.1	NitGar-E3	ICE	cog.000651	arCOG02868	O	DsbG	Protein-disulfide isomerase	AFU58910.1
Ngar_c19790	1546020..1546490	+	GCA_000303155.1	CP002408.1	NitGar-E3	ICE	cog.001287	arCOG06293	S	-	Uncharacterized membrane protein	AFU58911.1
Ngar_c19800	1546569..1546796	-	GCA_000303155.1	CP002408.1	NitGar-E3	ICE	cog.003079	arCOG10406	S	-	Zn-finger protein, C2H2 family	AFU58912.1
Ngar_c19810	1547133..1547798	-	GCA_000303155.1	CP002408.1	NitGar-E3	ICE		arCOG08798	S	-	Uncharacterized protein	AFU58913.1
Ngar_c19820	1547801..1548334	-	GCA_000303155.1	CP002408.1	NitGar-E3	ICE	cog.001287	arCOG06293	S	-	Uncharacterized membrane protein	AFU58914.1
Ngar_c19830	1548378..1548767	+	GCA_000303155.1	CP002408.1	NitGar-E3	ICE	cog.000056	arCOG01057	K	HxlR	DNA-binding transcriptional regulator, HxlR family	AFU58915.1
Ngar_c19840	1548885..1550552	-	GCA_000303155.1	CP002408.1	NitGar-E3	ICE	cog.002697	arCOG04035	U	VirB4	Type IV secretory pathway, VirB4 component	AFU58916.1
Ngar_c19850	1550771..1551469	-	GCA_000303155.1	CP002408.1	NitGar-E3	ICE	cog.030756	arCOG02488	M	-	Cell surface protein, a component of a putative secretion system	AFU58917.1
Ngar_c19860	1551517..1551954	-	GCA_000303155.1	CP002408.1	NitGar-E3	ICE	cog.000947	arCOG00463	L	-	Uri superfamily endonuclease	AFU58918.1
Ngar_c19870	1552107..1552340	+	GCA_000303155.1	CP002408.1	NitGar-E3	ICE	cog.000149	arCOG00818	V	AbrB	AbrB family transcriptional regulator	AFU58919.1
Ngar_c19880	1552485..1553009	-	GCA_000303155.1	CP002408.1	NitGar-E3	ICE	cog.003536	arCOG04971	K	WecD	Acetyltransferase (GNAT) family	AFU58920.1
Ngar_c19890	1553388..1553645	+	GCA_000303155.1	CP002408.1	NitGar-E3	ICE	cog.042457		S		Hypothetical protein	AFU58921.1
Ngar_c19900	1553656..1554390	+	GCA_000303155.1	CP002408.1	NitGar-E3	ICE	cog.035905		S		Hypothetical protein	AFU58922.1
Ngar_c19910	1554408..1556216	-	GCA_000303155.1	CP002408.1	NitGar-E3	ICE	cog.032838	arCOG07844	S	-	VirB6/TrbL; Predicted membrane protein associated with conjugation system	AFU58923.1
Ngar_c19920	1556350..1558503	-	GCA_000303155.1	CP002408.1	NitGar-E3	ICE	cog.020620	arCOG01815	N	TadC	Pilus assembly protein TadC	AFU58924.1
Ngar_c19930	1558570..1560120	-	GCA_000303155.1	CP002408.1	NitGar-E3	ICE	cog.000049	arCOG01817	N	FlaI	ATPase involved in archaellum/pili biosynthesis	AFU58925.1
Ngar_c19940	1560351..1561568	+	GCA_000303155.1	CP002408.1	NitGar-E3	ICE	cog.006072	arCOG03902	X	-	IS4 transposase	AFU58926.1
Ngar_c19950	1561583..1566631	-	GCA_000303155.1	CP002408.1	NitGar-E3	ICE	cog.026222	arCOG08522	N	-	Pilin/Flagellin, FlaG/FlaF family	AFU58927.1
Ngar_c19960	1566719..1567246	-	GCA_000303155.1	CP002408.1	NitGar-E3	ICE	cog.006830	arCOG11238	N	-	Predicted pilin/flagellin	AFU58928.1
Ngar_c19970	1567323..1567778	-	GCA_000303155.1	CP002408.1	NitGar-E3	ICE	cog.002814	arCOG03871	N	-	Pilin/Flagellin, FlaG/FlaF family	AFU58929.1
Ngar_c19980	1567873..1568970	-	GCA_000303155.1	CP002408.1	NitGar-E3	ICE	cog.012089	arCOG01875	K	-	ParB-like nuclease domain	AFU58930.1
Ngar_c19990	1568967..1569989	-	GCA_000303155.1	CP002408.1	NitGar-E3	ICE	cog.000005	arCOG01981	K	SUA7	Transcription initiation factor TFIIB, Brf1 subunit/Transcription initiation factor TFIIB	AFU58931.1
Ngar_c20000	1570220..1570492	-	GCA_000303155.1	CP002408.1	NitGar-E3	ICE	cog.049375		S		Hypothetical protein	AFU58932.1
Ngar_c20010	1570568..1570960	-	GCA_000303155.1	CP002408.1	NitGar-E3	ICE	cog.044475	arCOG02242	K	Sta1	Viral transcriptional activator, contains HTH domain	AFU58933.1
Ngar_c20020	1571596..1572591	+	GCA_000303155.1	CP002408.1	NitGar-E3	ICE	cog.033588		S		Hypothetical protein	AFU58934.1
Ngar_c20030	1572724..1572981	+	GCA_000303155.1	CP002408.1	NitGar-E3	ICE			S		Hypothetical protein	AFU58935.1
Ngar_c20040	1573173..1574540	-	GCA_000303155.1	CP002408.1	NitGar-E3	ICE	cog.007263	arCOG02560	R	-	Secreted protein with beta-propeller repeat domain	AFU58936.1
Ngar_c20050	1574798..1575076	-	GCA_000303155.1	CP002408.1	NitGar-E3	ICE			S		Hypothetical protein	AFU58937.1
Ngar_c20060	1575206..1575664	+	GCA_000303155.1	CP002408.1	NitGar-E3	ICE	cog.040831		S		Hypothetical protein	AFU58938.1
Ngar_c20070	1575661..1575930	-	GCA_000303155.1	CP002408.1	NitGar-E3	ICE			S		Hypothetical protein	AFU58939.1
Ngar_c20080	1576014..1576451	+	GCA_000303155.1	CP002408.1	NitGar-E3	ICE			S		Hypothetical protein	AFU58940.1
Ngar_c20090	1576610..1576906	-	GCA_000303155.1	CP002408.1	NitGar-E3	ICE	cog.001707	arCOG01210	R	-	Predicted nucleotidyltransferase and HTH domain	AFU58941.1
Ngar_c20100	1576924..1578120	-	GCA_000303155.1	CP002408.1	NitGar-E3	ICE	cog.000011	arCOG00467	L	CDC6	Cdc6-related protein, AAA superfamily ATPase	AFU58942.1
Ngar_c20110	1578452..1578700	-	GCA_000303155.1	CP002408.1	NitGar-E3	ICE			S		Hypothetical protein	AFU58943.1
Ngar_c20120	1579418..1579633	+	GCA_000303155.1	CP002408.1	NitGar-E3	ICE	cog.027526	arCOG06066	S	-	Uncharacterized membrane protein, DUF131 family	AFU58944.1
Ngar_c20130	1579887..1580438	-	GCA_000303155.1	CP002408.1	NitGar-E3	ICE	cog.000061	arCOG00288	C	NfnB	Nitroreductase	AFU58945.1
Ngar_c20140	1580472..1580813	-	GCA_000303155.1	CP002408.1	NitGar-E3	ICE	cog.004180	arCOG14295	S	-	Uncharacterized membrane protein	AFU58946.1
Ngar_c20150	1580973..1581827	+	GCA_000303155.1	CP002408.1	NitGar-E3	ICE	cog.000144	arCOG00602	R	-	CBS domain containing protein	AFU58947.1
Ngar_c20160	1581875..1582342	-	GCA_000303155.1	CP002408.1	NitGar-E3	ICE	cog.005860	arCOG10255	S	-	Uncharacterized membrane protein	AFU58948.1
Ngar_c20170	1582422..1582658	-	GCA_000303155.1	CP002408.1	NitGar-E3	ICE	cog.045323		S		Hypothetical protein	AFU58949.1
Ngar_c20180	1582886..1583248	-	GCA_000303155.1	CP002408.1	NitGar-E3	ICE		arCOG08643	S	-	Secreted protein with C-terminal PEFG domain	AFU58950.1
Ngar_c20190	1583339..1584037	-	GCA_000303155.1	CP002408.1	NitGar-E3	ICE	cog.001226	arCOG03633	S	-	Uncharacterized membrane protein YckC, RDD family	AFU58951.1
Ngar_c20200	1584187..1584795	+	GCA_000303155.1	CP002408.1	NitGar-E3	ICE	cog.006202	arCOG10856	S	-	Uncharacterized membrane protein	AFU58952.1
Ngar_c20210	1584896..1585189	+	GCA_000303155.1	CP002408.1	NitGar-E3	ICE	cog.003168	arCOG08684	R	-	Roadblock/LC7 domain superfamily protein	AFU58953.1
Ngar_c20220	1585405..1585644	+	GCA_000303155.1	CP002408.1	NitGar-E3	ICE	cog.032243		S		Hypothetical protein	AFU58954.1
Ngar_c20230	1585992..1586441	-	GCA_000303155.1	CP002408.1	NitGar-E3	ICE	cog.000001	arCOG02053	T	UspA	Nucleotide-binding protein, UspA family	AFU58955.1
Ngar_c20240	1586445..1587236	-	GCA_000303155.1	CP002408.1	NitGar-E3	ICE	cog.000144	arCOG00602	R	-	CBS domain containing protein	AFU58956.1
Ngar_c20250	1587298..1588359	-	GCA_000303155.1	CP002408.1	NitGar-E3	ICE	cog.000053	arCOG01455	R	AdhP	Zn-dependent alcohol dehydrogenase	AFU58957.1
Ngar_c20260	1588430..1589251	-	GCA_000303155.1	CP002408.1	NitGar-E3	ICE	cog.001566	arCOG00606	R	-	CBS domain	AFU58958.1
Ngar_c20270	1589264..1589482	-	GCA_000303155.1	CP002408.1	NitGar-E3	ICE	cog.037214		S		Hypothetical protein	AFU58959.1
Ngar_c20280	1589559..1589966	+	GCA_000303155.1	CP002408.1	NitGar-E3	ICE	cog.032979		S		Hypothetical protein	AFU58960.1
Ngar_c20290	1590116..1590364	-	GCA_000303155.1	CP002408.1	NitGar-E3	ICE	cog.026837		S		Hypothetical protein	AFU58961.1
Ngar_c20300	1590524..1591897	+	GCA_000303155.1	CP002408.1	NitGar-E3	ICE	cog.018236	arCOG06344	I	PhaC	Poly(3-hydroxyalkanoate) synthetase	AFU58962.1
Ngar_c20310	1591931..1592410	-	GCA_000303155.1	CP002408.1	NitGar-E3	ICE	cog.000021	arCOG00606	R	-	CBS domain	AFU58963.1
Ngar_c20320	1592458..1592880	-	GCA_000303155.1	CP002408.1	NitGar-E3	ICE	cog.031523		S		Hypothetical protein	AFU58964.1
Ngar_c20330	1593066..1593497	-	GCA_000303155.1	CP002408.1	NitGar-E3	ICE	cog.003052	arCOG06027	S	-	Uncharacterized protein, DUF488 family	AFU58965.1
Ngar_c20340	1593564..1593998	-	GCA_000303155.1	CP002408.1	NitGar-E3	ICE	cog.002685	arCOG01471	R	-	Hemerythrin HHE cation binding domain containing protein	AFU58966.1
Ngar_c20350	1594131..1594670	+	GCA_000303155.1	CP002408.1	NitGar-E3	ICE	cog.000803	arCOG04548	C	-	Ferredoxin	AFU58967.1
Ngar_c20360	1594750..1595232	-	GCA_000303155.1	CP002408.1	NitGar-E3	ICE	cog.000001	arCOG02053	T	UspA	Nucleotide-binding protein, UspA family	AFU58968.1
Ngar_c20370	1595338..1595751	+	GCA_000303155.1	CP002408.1	NitGar-E3	ICE	cog.009608	arCOG04524	S	-	Uncharacterized membrane protein	AFU58969.1
Ngar_c20380	1595761..1596444	-	GCA_000303155.1	CP002408.1	NitGar-E3	ICE	cog.000624	arCOG01091	P	CCC1	Predicted Fe2+/Mn2+ transporter, VIT1/CCC1 family	AFU58970.1
Ngar_c20390	1596441..1597784	-	GCA_000303155.1	CP002408.1	NitGar-E3	ICE	cog.000019	arCOG00009	E	PotE	Amino acid transporter	AFU58971.1
Ngar_c20400	1597929..1598237	-	GCA_000303155.1	CP002408.1	NitGar-E3	ICE	cog.000144	arCOG00602	R	-	CBS domain containing protein	AFU58972.1
Ngar_c20410	1598266..1599099	+	GCA_000303155.1	CP002408.1	NitGar-E3	ICE	cog.000970	arCOG00608	K	-	Predicted transcriptional regulator with C-terminal CBS domains	AFU58973.1
Ngar_c20420	1599182..1599787	+	GCA_000303155.1	CP002408.1	NitGar-E3	ICE	cog.005938	arCOG08805	V	-	CopG/RHH family DNA binding protein	AFU58974.1
Ngar_c20430	1599889..1600251	+	GCA_000303155.1	CP002408.1	NitGar-E3	ICE	cog.031092		S		Hypothetical protein	AFU58975.1
Ngar_c20440	1600399..1600854	-	GCA_000303155.1	CP002408.1	NitGar-E3	ICE	cog.000001	arCOG02053	T	UspA	Nucleotide-binding protein, UspA family	AFU58976.1
Ngar_c20450	1600945..1601262	+	GCA_000303155.1	CP002408.1	NitGar-E3	ICE	cog.025485		S		Hypothetical protein	AFU58977.1
Ngar_c20460	1601281..1601808	-	GCA_000303155.1	CP002408.1	NitGar-E3	ICE	cog.011413		S		Hypothetical protein	AFU58978.1
Ngar_c20470	1601949..1603178	+	GCA_000303155.1	CP002408.1	NitGar-E3	ICE	cog.001775	arCOG03914	Q	SufI	Multicopper oxidase	AFU58979.1
Ngar_c20480	1603315..1603797	+	GCA_000303155.1	CP002408.1	NitGar-E3	ICE	cog.000040	arCOG01832	O	IbpA	Molecular chaperone (HSP20 family)	AFU58980.1
Ngar_c20490	1603798..1603956	+	GCA_000303155.1	CP002408.1	NitGar-E3	ICE			S		Hypothetical protein	AFU58981.1
Ngar_c20500	1604041..1604349	+	GCA_000303155.1	CP002408.1	NitGar-E3	ICE			S		Hypothetical protein	AFU58982.1
Ngar_c20510	1604409..1604852	-	GCA_000303155.1	CP002408.1	NitGar-E3	ICE	cog.000204	arCOG00606	R	-	CBS domain	AFU58983.1
Ngar_c20520	1604849..1605049	-	GCA_000303155.1	CP002408.1	NitGar-E3	ICE	cog.037524		S		Hypothetical protein	AFU58984.1
Ngar_c20530	1605202..1605705	+	GCA_000303155.1	CP002408.1	NitGar-E3	ICE	cog.006202	arCOG10856	S	-	Uncharacterized membrane protein	AFU58985.1
Ngar_c20540	1605748..1606341	+	GCA_000303155.1	CP002408.1	NitGar-E3	ICE	cog.000204	arCOG00606	R	-	CBS domain	AFU58986.1
Ngar_c20550	1606350..1607165	+	GCA_000303155.1	CP002408.1	NitGar-E3	ICE	cog.000245	arCOG01348	H	nadF	NAD kinase	AFU58987.1
Ngar_c20560	1607221..1607691	-	GCA_000303155.1	CP002408.1	NitGar-E3	ICE	cog.000001	arCOG02053	T	UspA	Nucleotide-binding protein, UspA family	AFU58988.1
Ngar_c20570	1607735..1608232	+	GCA_000303155.1	CP002408.1	NitGar-E3	ICE	cog.020966		S		Hypothetical protein	AFU58989.1
Ngar_c20580	1608297..1608641	+	GCA_000303155.1	CP002408.1	NitGar-E3	ICE	cog.000163	arCOG02305	E	GlnK	Nitrogen regulatory protein PII	AFU58990.1
Ngar_c20590	1608650..1609486	-	GCA_000303155.1	CP002408.1	NitGar-E3	ICE	cog.000260	arCOG00347	O	PbaA	20S proteasome assembly factor, ATP-grasp superfamily enzyme	AFU58991.1
Ngar_c20600	1609640..1611235	+	GCA_000303155.1	CP002408.1	NitGar-E3	ICE	cog.000023	arCOG01257	O	GroEL	Chaperonin GroEL, HSP60 family	AFU58992.1
Ngar_c20610	1611345..1611560	+	GCA_000303155.1	CP002408.1	NitGar-E3	ICE			S		Hypothetical protein	AFU58993.1
Ngar_c20620	1611928..1612458	-	GCA_000303155.1	CP002408.1	NitGar-E3	ICE	cog.000808	arCOG02626	V	HsdS	Restriction endonuclease S subunit	AFU58994.1
Ngar_c20630	1612445..1612834	-	GCA_000303155.1	CP002408.1	NitGar-E3	ICE			S		Hypothetical protein	AFU58995.1
Ngar_c20640	1612846..1613019	+	GCA_000303155.1	CP002408.1	NitGar-E3	ICE	cog.016596		S		Hypothetical protein	AFU58996.1
Ngar_c20650	1613020..1613199	+	GCA_000303155.1	CP002408.1	NitGar-E3	ICE			S		Hypothetical protein	AFU58997.1
===	NVIE_RS04405	60	GCF_000698785.1	NZ_CP007536.1		ICE
NVIE_RS04405	745201..745434	-	GCF_000698785.1	NZ_CP007536.1	NitVie-E3	ICE			S		Hypothetical protein	WP_075054202.1
NVIE_RS04410	745470..745787	+	GCF_000698785.1	NZ_CP007536.1	NitVie-E3	ICE	cog.020683		S		Hypothetical protein	WP_075054203.1
NVIE_RS04415	745806..746006	-	GCF_000698785.1	NZ_CP007536.1	NitVie-E3	ICE			S		Hypothetical protein	WP_075054204.1
NVIE_RS04420	746252..747076	+	GCF_000698785.1	NZ_CP007536.1	NitVie-E3	ICE	cog.039970	arCOG00734	K	ArsR	Transcriptional regulator containing HTH domain, ArsR family	WP_075054205.1
NVIE_RS04425	747079..749397	+	GCF_000698785.1	NZ_CP007536.1	NitVie-E3	ICE	cog.006278	arCOG06164	V	-	Inactivated PIWI domain containing phage-defense protein	WP_075054206.1
NVIE_RS04430	749737..749961	+	GCF_000698785.1	NZ_CP007536.1	NitVie-E3	ICE		arCOG07432	S	-	Uncharacterized protein	WP_075054207.1
NVIE_RS04435	749958..753335	+	GCF_000698785.1	NZ_CP007536.1	NitVie-E3	ICE	cog.000735	arCOG00368	L	SbcC	ATPase involved in DNA repair, SbcC	WP_075054208.1
NVIE_RS04440	753332..753793	+	GCF_000698785.1	NZ_CP007536.1	NitVie-E3	ICE			S		Hypothetical protein	WP_075054209.1
NVIE_RS04445	753895..754440	+	GCF_000698785.1	NZ_CP007536.1	NitVie-E3	ICE			S		Hypothetical protein	WP_075054210.1
NVIE_RS04450	754440..755471	+	GCF_000698785.1	NZ_CP007536.1	NitVie-E3	ICE			S		Hypothetical protein	WP_075054211.1
NVIE_RS04455	755468..756748	+	GCF_000698785.1	NZ_CP007536.1	NitVie-E3	ICE			S		Hypothetical protein	WP_075054212.1
NVIE_RS04460	756904..760776	-	GCF_000698785.1	NZ_CP007536.1	NitVie-E3	ICE	cog.046303	arCOG00803	L	-	Superfamily I DNA/RNA helicase, contains Vsr family nuclease domain	WP_084790616.1
NVIE_RS04465	761068..764400	+	GCF_000698785.1	NZ_CP007536.1	NitVie-E3	ICE	cog.003408	arCOG00798	L	UvrD	Superfamily I DNA and RNA helicase	WP_075054214.1
NVIE_RS04470	764559..768689	+	GCF_000698785.1	NZ_CP007536.1	NitVie-E3	ICE	cog.024132	arCOG04814	V	-	Type II restriction enzyme, methylase subunit	WP_075054215.1
NVIE_RS04475	768664..771900	+	GCF_000698785.1	NZ_CP007536.1	NitVie-E3	ICE	cog.003616	arCOG04818	K	HepA	Superfamily II DNA/RNA helicase, SNF2 family	WP_084790617.1
NVIE_RS04480	771957..773324	+	GCF_000698785.1	NZ_CP007536.1	NitVie-E3	ICE	cog.000233	arCOG04430	R	-	HD superfamily phosphohydrolase	WP_084790618.1
NVIE_RS04485	773655..774632	-	GCF_000698785.1	NZ_CP007536.1	NitVie-E3	ICE	cog.006606	arCOG08191	J	RsmD	16S rRNA G966 N2-methylase RsmD	WP_075054218.1
NVIE_RS04490	774638..775744	-	GCF_000698785.1	NZ_CP007536.1	NitVie-E3	ICE	cog.021682	arCOG01290	L	SplB	DNA repair photolyase	WP_075054219.1
NVIE_RS04495	775911..776681	+	GCF_000698785.1	NZ_CP007536.1	NitVie-E3	ICE	cog.005420	arCOG01290	L	SplB	DNA repair photolyase	WP_075054220.1
NVIE_RS04500	777023..778225	+	GCF_000698785.1	NZ_CP007536.1	NitVie-E3	ICE	cog.000011	arCOG00467	L	CDC6	Cdc6-related protein, AAA superfamily ATPase	WP_075054221.1
NVIE_RS04505	778242..778532	+	GCF_000698785.1	NZ_CP007536.1	NitVie-E3	ICE	cog.000596	arCOG01679	K	ArsR	Transcriptional regulator containing HTH domain, ArsR family	WP_075054222.1
NVIE_RS04510	778755..779171	+	GCF_000698785.1	NZ_CP007536.1	NitVie-E3	ICE	cog.044475	arCOG02242	K	Sta1	Viral transcriptional activator, contains HTH domain	WP_075054223.1
NVIE_RS04515	779247..779510	+	GCF_000698785.1	NZ_CP007536.1	NitVie-E3	ICE	cog.049375		S		Hypothetical protein	WP_075054224.1
NVIE_RS04520	779776..780732	+	GCF_000698785.1	NZ_CP007536.1	NitVie-E3	ICE	cog.000005	arCOG01981	K	SUA7	Transcription initiation factor TFIIB, Brf1 subunit/Transcription initiation factor TFIIB	WP_075054225.1
NVIE_RS04525	780716..781825	+	GCF_000698785.1	NZ_CP007536.1	NitVie-E3	ICE	cog.012089	arCOG01875	K	-	ParB-like nuclease domain	WP_075054226.1
NVIE_RS04530	781919..782371	+	GCF_000698785.1	NZ_CP007536.1	NitVie-E3	ICE	cog.002814	arCOG03871	N	-	Pilin/Flagellin, FlaG/FlaF family	WP_075054227.1
NVIE_RS04535	782454..782984	+	GCF_000698785.1	NZ_CP007536.1	NitVie-E3	ICE	cog.006830	arCOG11238	N	-	Predicted pilin/flagellin	WP_075054228.1
NVIE_RS04540	782988..788102	+	GCF_000698785.1	NZ_CP007536.1	NitVie-E3	ICE	cog.026222	arCOG08522	N	-	Pilin/Flagellin, FlaG/FlaF family	WP_084790619.1
NVIE_RS04545	788189..789226	-	GCF_000698785.1	NZ_CP007536.1	NitVie-E3	ICE			S		Hypothetical protein	WP_075054230.1
NVIE_RS04550	789365..790039	-	GCF_000698785.1	NZ_CP007536.1	NitVie-E3	ICE	cog.014934		S		Hypothetical protein	WP_075054231.1
NVIE_RS04555	790127..792352	-	GCF_000698785.1	NZ_CP007536.1	NitVie-E3	ICE	cog.008379	arCOG11468	S	-	Uncharacterized protein	WP_075054232.1
NVIE_RS04560	792477..794066	+	GCF_000698785.1	NZ_CP007536.1	NitVie-E3	ICE	cog.000049	arCOG01817	N	FlaI	ATPase involved in archaellum/pili biosynthesis	WP_084790620.1
NVIE_RS04565	794291..794650	+	GCF_000698785.1	NZ_CP007536.1	NitVie-E3	ICE	cog.037118		S		Hypothetical protein	WP_075054234.1
NVIE_RS04570	794730..796880	+	GCF_000698785.1	NZ_CP007536.1	NitVie-E3	ICE	cog.020620	arCOG01815	N	TadC	Pilus assembly protein TadC	WP_075054235.1
NVIE_RS04575	797011..798837	+	GCF_000698785.1	NZ_CP007536.1	NitVie-E3	ICE	cog.032838	arCOG07844	S	-	VirB6/TrbL; Predicted membrane protein associated with conjugation system	WP_075054236.1
NVIE_RS04580	798856..799596	-	GCF_000698785.1	NZ_CP007536.1	NitVie-E3	ICE	cog.035905		S		Hypothetical protein	WP_075054237.1
NVIE_RS04585	799620..800033	-	GCF_000698785.1	NZ_CP007536.1	NitVie-E3	ICE	cog.003681	arCOG02221	V	-	PIN domain containing protein	WP_084790621.1
NVIE_RS04590	800023..800301	-	GCF_000698785.1	NZ_CP007536.1	NitVie-E3	ICE	cog.001553	arCOG00823	V	AbrB	AbrB family transcriptional regulator	WP_075054238.1
NVIE_RS04595	800407..800676	+	GCF_000698785.1	NZ_CP007536.1	NitVie-E3	ICE	cog.000947	arCOG00463	L	-	Uri superfamily endonuclease	WP_075054239.1
NVIE_RS04600	800900..801601	+	GCF_000698785.1	NZ_CP007536.1	NitVie-E3	ICE	cog.030756	arCOG02488	M	-	Cell surface protein, a component of a putative secretion system	WP_075054240.1
NVIE_RS04605	801598..803481	+	GCF_000698785.1	NZ_CP007536.1	NitVie-E3	ICE	cog.003393	arCOG00286	L	-	HerA helicase	WP_075054241.1
NVIE_RS04610	803668..804063	+	GCF_000698785.1	NZ_CP007536.1	NitVie-E3	ICE	cog.013151		S		Hypothetical protein	WP_075054242.1
NVIE_RS04615	804122..804598	+	GCF_000698785.1	NZ_CP007536.1	NitVie-E3	ICE	cog.043193		S		Hypothetical protein	WP_075054243.1
NVIE_RS04620	804777..805652	+	GCF_000698785.1	NZ_CP007536.1	NitVie-E3	ICE	cog.041849		S		Hypothetical protein	WP_075054244.1
NVIE_RS04625	805659..808361	+	GCF_000698785.1	NZ_CP007536.1	NitVie-E3	ICE	cog.039444	arCOG04816	U	-	TraG/TraD/VirD4 family enzyme, ATPase	WP_075054245.1
NVIE_RS04630	809109..809417	+	GCF_000698785.1	NZ_CP007536.1	NitVie-E3	ICE	cog.049487		S		Hypothetical protein	WP_075054246.1
NVIE_RS04635	809414..809851	+	GCF_000698785.1	NZ_CP007536.1	NitVie-E3	ICE	cog.043154		S		Hypothetical protein	WP_075054247.1
NVIE_RS04640	809987..810334	+	GCF_000698785.1	NZ_CP007536.1	NitVie-E3	ICE	cog.042318		S		Hypothetical protein	WP_075054248.1
NVIE_RS04645	810490..811008	+	GCF_000698785.1	NZ_CP007536.1	NitVie-E3	ICE	cog.046526		S		Hypothetical protein	WP_075054249.1
NVIE_RS04650	811014..811253	+	GCF_000698785.1	NZ_CP007536.1	NitVie-E3	ICE	cog.035618		S		Hypothetical protein	WP_075054250.1
NVIE_RS04655	811421..813709	+	GCF_000698785.1	NZ_CP007536.1	NitVie-E3	ICE	cog.048836		S		Hypothetical protein	WP_075054251.1
NVIE_RS04660	813706..814404	+	GCF_000698785.1	NZ_CP007536.1	NitVie-E3	ICE	cog.030619	arCOG12279	S	-	Uncharacterized protein	WP_075054252.1
NVIE_RS04665	814450..814812	+	GCF_000698785.1	NZ_CP007536.1	NitVie-E3	ICE	cog.041053		S		Hypothetical protein	WP_075054253.1
NVIE_RS04670	815377..815619	+	GCF_000698785.1	NZ_CP007536.1	NitVie-E3	ICE	cog.000280	arCOG01641	O	-	Cold shock responsive RNA-binding protein, contains TRAM domain	WP_075054254.1
NVIE_RS04675	815638..815847	-	GCF_000698785.1	NZ_CP007536.1	NitVie-E3	ICE			S		Hypothetical protein	WP_075054255.1
NVIE_RS04680	815939..816304	-	GCF_000698785.1	NZ_CP007536.1	NitVie-E3	ICE	cog.036053		S		Hypothetical protein	WP_075054256.1
NVIE_RS04685	816805..817545	+	GCF_000698785.1	NZ_CP007536.1	NitVie-E3	ICE	cog.001238	arCOG02298	N	FlaK/PulO	Peptidase A24A, prepilin type IV	WP_075054257.1
NVIE_RS04690	817605..817799	-	GCF_000698785.1	NZ_CP007536.1	NitVie-E3	ICE	cog.017324		S		Hypothetical protein	WP_075055992.1
NVIE_RS04695	818268..818744	+	GCF_000698785.1	NZ_CP007536.1	NitVie-E3	ICE	cog.035619		S		Hypothetical protein	WP_075054258.1
NVIE_RS04700	819117..820451	-	GCF_000698785.1	NZ_CP007536.1	NitVie-E3	ICE	cog.001111	arCOG01242	X	XerC	XerD/XerC family integrase	WP_084790622.1
===	CRG89_RS04080	48	GCF_002906215.1	NZ_CP024014.1		ICE
CRG89_RS04080	776230..777507	+	GCF_002906215.1	NZ_CP024014.1	NitIsl-E1	ICE	cog.001111	arCOG01242	X	XerC	XerD/XerC family integrase	WP_103287053.1
CRG89_RS04085	777893..778237	+	GCF_002906215.1	NZ_CP024014.1	NitIsl-E1	ICE			S		Hypothetical protein	WP_103287054.1
CRG89_RS04090	778554..778814	-	GCF_002906215.1	NZ_CP024014.1	NitIsl-E1	ICE			S		Hypothetical protein	WP_103287055.1
CRG89_RS04095	779096..779380	+	GCF_002906215.1	NZ_CP024014.1	NitIsl-E1	ICE	cog.035363		S		Hypothetical protein	WP_103287056.1
CRG89_RS04100	779377..780174	+	GCF_002906215.1	NZ_CP024014.1	NitIsl-E1	ICE			S		Hypothetical protein	WP_103287057.1
CRG89_RS04105	780266..780676	+	GCF_002906215.1	NZ_CP024014.1	NitIsl-E1	ICE		arCOG01057	K	HxlR	DNA-binding transcriptional regulator, HxlR family	WP_103287058.1
CRG89_RS04110	786327..787235	+	GCF_002906215.1	NZ_CP024014.1	NitIsl-E1	ICE			S		Hypothetical protein	WP_103287059.1
CRG89_RS04115	787247..789403	-	GCF_002906215.1	NZ_CP024014.1	NitIsl-E1	ICE	cog.011306	arCOG07844	S	-	VirB6/TrbL; Predicted membrane protein associated with conjugation system	WP_103287060.1
CRG89_RS04120	789573..789761	+	GCF_002906215.1	NZ_CP024014.1	NitIsl-E1	ICE			S		Hypothetical protein	WP_103287061.1
CRG89_RS04125	789697..791322	+	GCF_002906215.1	NZ_CP024014.1	NitIsl-E1	ICE	cog.022950	arCOG08695	J	IME4	N6-adenosine-specific RNA methylase IME4	WP_103287062.1
CRG89_RS04130	791377..792063	+	GCF_002906215.1	NZ_CP024014.1	NitIsl-E1	ICE	cog.011071	arCOG13663	S	-	Uncharacterized protein	WP_103287063.1
CRG89_RS04135	792301..792492	+	GCF_002906215.1	NZ_CP024014.1	NitIsl-E1	ICE	cog.030600		S		Hypothetical protein	WP_103287064.1
CRG89_RS04140	792618..792848	+	GCF_002906215.1	NZ_CP024014.1	NitIsl-E1	ICE	cog.040060		S		Hypothetical protein	WP_103287065.1
CRG89_RS04145	792982..793863	+	GCF_002906215.1	NZ_CP024014.1	NitIsl-E1	ICE	cog.040690	arCOG12186	S	-	Uncharacterized protein	WP_103287066.1
CRG89_RS04150	793935..795014	+	GCF_002906215.1	NZ_CP024014.1	NitIsl-E1	ICE	cog.000005	arCOG01981	K	SUA7	Transcription initiation factor TFIIB, Brf1 subunit/Transcription initiation factor TFIIB	WP_103287067.1
CRG89_RS04155	795313..796911	+	GCF_002906215.1	NZ_CP024014.1	NitIsl-E1	ICE	cog.032600	arCOG11990	S	-	Uncharacterized protein	WP_103287068.1
CRG89_RS04160	796965..797501	+	GCF_002906215.1	NZ_CP024014.1	NitIsl-E1	ICE	cog.013151		S		Hypothetical protein	WP_103287069.1
CRG89_RS04165	797676..798212	-	GCF_002906215.1	NZ_CP024014.1	NitIsl-E1	ICE	cog.042762		S		Hypothetical protein	WP_103287070.1
CRG89_RS04170	798296..798658	-	GCF_002906215.1	NZ_CP024014.1	NitIsl-E1	ICE			S		Hypothetical protein	WP_103287071.1
CRG89_RS04175	798677..799588	-	GCF_002906215.1	NZ_CP024014.1	NitIsl-E1	ICE	cog.046431		S		Hypothetical protein	WP_103287072.1
CRG89_RS04180	799610..799990	+	GCF_002906215.1	NZ_CP024014.1	NitIsl-E1	ICE	cog.013151		S		Hypothetical protein	WP_103287073.1
CRG89_RS04185	800939..801511	+	GCF_002906215.1	NZ_CP024014.1	NitIsl-E1	ICE	cog.031148		S		Hypothetical protein	WP_103287074.1
CRG89_RS04190	801894..803576	+	GCF_002906215.1	NZ_CP024014.1	NitIsl-E1	ICE	cog.032600	arCOG11990	S	-	Uncharacterized protein	WP_103287075.1
CRG89_RS04195	803742..804206	-	GCF_002906215.1	NZ_CP024014.1	NitIsl-E1	ICE	cog.045485		S		Hypothetical protein	WP_103287076.1
CRG89_RS04200	804393..806237	+	GCF_002906215.1	NZ_CP024014.1	NitIsl-E1	ICE	cog.011966	arCOG07496	U	VirB4	Type IV secretory pathway, VirB4 component	WP_103287077.1
CRG89_RS04205	806429..806725	+	GCF_002906215.1	NZ_CP024014.1	NitIsl-E1	ICE	cog.005070	arCOG08750	S	-	Membrane associated Zn finger protein	WP_103287078.1
CRG89_RS04210	806828..807082	+	GCF_002906215.1	NZ_CP024014.1	NitIsl-E1	ICE	cog.003671	arCOG08141	S	-	SWIM family zinc finger	WP_103287079.1
CRG89_RS04215	807476..808930	-	GCF_002906215.1	NZ_CP024014.1	NitIsl-E1	ICE			S		Hypothetical protein	WP_103287080.1
CRG89_RS04220	809028..809807	+	GCF_002906215.1	NZ_CP024014.1	NitIsl-E1	ICE			S		Hypothetical protein	WP_103287081.1
CRG89_RS04225	810018..810677	+	GCF_002906215.1	NZ_CP024014.1	NitIsl-E1	ICE	cog.036311		S		Hypothetical protein	WP_103287082.1
CRG89_RS04230	810815..811624	+	GCF_002906215.1	NZ_CP024014.1	NitIsl-E1	ICE	cog.015040		S		Hypothetical protein	WP_103287083.1
CRG89_RS04235	811732..814479	+	GCF_002906215.1	NZ_CP024014.1	NitIsl-E1	ICE	cog.046602		S		Hypothetical protein	WP_103287084.1
CRG89_RS04240	815064..815597	+	GCF_002906215.1	NZ_CP024014.1	NitIsl-E1	ICE	cog.045452		S		Hypothetical protein	WP_103287085.1
CRG89_RS04245	815819..817096	+	GCF_002906215.1	NZ_CP024014.1	NitIsl-E1	ICE	cog.020265	arCOG04816	U	-	TraG/TraD/VirD4 family enzyme, ATPase	WP_103287086.1
CRG89_RS04250	817182..817727	+	GCF_002906215.1	NZ_CP024014.1	NitIsl-E1	ICE	cog.031148		S		Hypothetical protein	WP_103287087.1
CRG89_RS04255	817892..818782	+	GCF_002906215.1	NZ_CP024014.1	NitIsl-E1	ICE			S		Hypothetical protein	WP_103287088.1
CRG89_RS04260	818892..819308	+	GCF_002906215.1	NZ_CP024014.1	NitIsl-E1	ICE	cog.005959	arCOG02727	R	-	Predicted RNA-binding protein containing PUA-domain	WP_103287089.1
CRG89_RS04265	819941..821434	-	GCF_002906215.1	NZ_CP024014.1	NitIsl-E1	ICE			S		Hypothetical protein	WP_103287090.1
CRG89_RS04270	821925..822422	-	GCF_002906215.1	NZ_CP024014.1	NitIsl-E1	ICE		arCOG05795	S	-	Uncharacterized protein	WP_103287091.1
CRG89_RS04275	822422..825412	-	GCF_002906215.1	NZ_CP024014.1	NitIsl-E1	ICE	cog.007428	arCOG00888	R	-	Predicted ATPase, AAA+ superfamily	WP_103287092.1
CRG89_RS04280	825486..828338	+	GCF_002906215.1	NZ_CP024014.1	NitIsl-E1	ICE	cog.002404	arCOG00889	L	-	Adenine-specific DNA methylase containing a Zn-ribbon	WP_103287093.1
CRG89_RS04285	828329..828883	-	GCF_002906215.1	NZ_CP024014.1	NitIsl-E1	ICE			S		Hypothetical protein	WP_103287094.1
CRG89_RS04290	828867..832139	-	GCF_002906215.1	NZ_CP024014.1	NitIsl-E1	ICE		arCOG07871	K	SSL2	Helicase associated unchracterized N-terminal domain	WP_103287095.1
CRG89_RS04295	832376..833584	+	GCF_002906215.1	NZ_CP024014.1	NitIsl-E1	ICE	cog.001761	arCOG03241	R	-	ATPase AAA family	WP_103287096.1
CRG89_RS04300	833603..834067	+	GCF_002906215.1	NZ_CP024014.1	NitIsl-E1	ICE		arCOG03706	V	-	PIN domain containing protein	WP_103287097.1
CRG89_RS04305	834755..834943	-	GCF_002906215.1	NZ_CP024014.1	NitIsl-E1	ICE			S		Hypothetical protein	WP_103287098.1
CRG89_RS04310	835016..835855	-	GCF_002906215.1	NZ_CP024014.1	NitIsl-E1	ICE	cog.003683	arCOG01426	R	-	RecB family nuclease with coiled-coil N-terminal domain, paREP7 family protein	WP_103287099.1
CRG89_RS04315	836493..839387	-	GCF_002906215.1	NZ_CP024014.1	NitIsl-E1	ICE	cog.009978	arCOG06914	X	-	Phage or plasmid associated DNA primase, primpol domain	WP_103287100.1
===	CRG89_RS07420	41	GCF_002906215.1	NZ_CP024014.1		ICE
CRG89_RS07420	1410964..1412232	+	GCF_002906215.1	NZ_CP024014.1	NitIsl-E3	ICE	cog.001111	arCOG01242	X	XerC	XerD/XerC family integrase	WP_103287626.1
CRG89_RS07425	1412519..1412992	-	GCF_002906215.1	NZ_CP024014.1	NitIsl-E3	ICE	cog.004610	arCOG08677	S	-	Zn-ribbon domain containing protein	WP_103287627.1
CRG89_RS07430	1413106..1413675	+	GCF_002906215.1	NZ_CP024014.1	NitIsl-E3	ICE		arCOG01981	K	SUA7	Transcription initiation factor TFIIB, Brf1 subunit/Transcription initiation factor TFIIB	WP_103287628.1
CRG89_RS07435	1413676..1414566	+	GCF_002906215.1	NZ_CP024014.1	NitIsl-E3	ICE			S		Hypothetical protein	WP_103287629.1
CRG89_RS07440	1414571..1415116	+	GCF_002906215.1	NZ_CP024014.1	NitIsl-E3	ICE		arCOG01055	K	-	Transcriptional regulator, contains HTH domain	WP_103287630.1
CRG89_RS07445	1415670..1415915	-	GCF_002906215.1	NZ_CP024014.1	NitIsl-E3	ICE	cog.008840		S		Hypothetical protein	WP_103287631.1
CRG89_RS07450	1415917..1416351	+	GCF_002906215.1	NZ_CP024014.1	NitIsl-E3	ICE			S		Hypothetical protein	WP_103287632.1
CRG89_RS07455	1416428..1416619	-	GCF_002906215.1	NZ_CP024014.1	NitIsl-E3	ICE	cog.030600		S		Hypothetical protein	WP_103287633.1
CRG89_RS07460	1416865..1417224	+	GCF_002906215.1	NZ_CP024014.1	NitIsl-E3	ICE	cog.013151		S		Hypothetical protein	WP_103287634.1
CRG89_RS07465	1417615..1417875	+	GCF_002906215.1	NZ_CP024014.1	NitIsl-E3	ICE	cog.000168	arCOG01665	V	RelE	Cytotoxic translational repressor of toxin-antitoxin stability system	WP_103287635.1
CRG89_RS07470	1417941..1418825	+	GCF_002906215.1	NZ_CP024014.1	NitIsl-E3	ICE	cog.046431		S		Hypothetical protein	WP_103287636.1
CRG89_RS07475	1418858..1419211	+	GCF_002906215.1	NZ_CP024014.1	NitIsl-E3	ICE			S		Hypothetical protein	WP_103287637.1
CRG89_RS07480	1419214..1419747	+	GCF_002906215.1	NZ_CP024014.1	NitIsl-E3	ICE	cog.042762		S		Hypothetical protein	WP_103287638.1
CRG89_RS07485	1419873..1420220	+	GCF_002906215.1	NZ_CP024014.1	NitIsl-E3	ICE	cog.013151		S		Hypothetical protein	WP_103287639.1
CRG89_RS07490	1420269..1420937	+	GCF_002906215.1	NZ_CP024014.1	NitIsl-E3	ICE		arCOG08562	S	-	Uncharacterized membrane protein	WP_103287640.1
CRG89_RS07495	1421015..1421395	-	GCF_002906215.1	NZ_CP024014.1	NitIsl-E3	ICE	cog.045485		S		Hypothetical protein	WP_103287641.1
CRG89_RS07500	1421407..1423320	+	GCF_002906215.1	NZ_CP024014.1	NitIsl-E3	ICE	cog.011966	arCOG07496	U	VirB4	Type IV secretory pathway, VirB4 component	WP_103287642.1
CRG89_RS07505	1423445..1423708	+	GCF_002906215.1	NZ_CP024014.1	NitIsl-E3	ICE	cog.005070	arCOG08750	S	-	Membrane associated Zn finger protein	WP_103287643.1
CRG89_RS07510	1423780..1426302	+	GCF_002906215.1	NZ_CP024014.1	NitIsl-E3	ICE	cog.046602		S		Hypothetical protein	WP_103287644.1
CRG89_RS07515	1426353..1426802	+	GCF_002906215.1	NZ_CP024014.1	NitIsl-E3	ICE	cog.031148		S		Hypothetical protein	WP_103287645.1
CRG89_RS07520	1426867..1427739	+	GCF_002906215.1	NZ_CP024014.1	NitIsl-E3	ICE	cog.015040		S		Hypothetical protein	WP_103287646.1
CRG89_RS07525	1427948..1428787	+	GCF_002906215.1	NZ_CP024014.1	NitIsl-E3	ICE	cog.040690	arCOG12186	S	-	Uncharacterized protein	WP_103287647.1
CRG89_RS07530	1428957..1429184	-	GCF_002906215.1	NZ_CP024014.1	NitIsl-E3	ICE			S		Hypothetical protein	WP_103287648.1
CRG89_RS07535	1429234..1429569	+	GCF_002906215.1	NZ_CP024014.1	NitIsl-E3	ICE			S		Hypothetical protein	WP_103287649.1
CRG89_RS07540	1429630..1430136	+	GCF_002906215.1	NZ_CP024014.1	NitIsl-E3	ICE	cog.045452		S		Hypothetical protein	WP_103287650.1
CRG89_RS07545	1430151..1431428	+	GCF_002906215.1	NZ_CP024014.1	NitIsl-E3	ICE	cog.020265	arCOG04816	U	-	TraG/TraD/VirD4 family enzyme, ATPase	WP_103287651.1
CRG89_RS07550	1431514..1431741	+	GCF_002906215.1	NZ_CP024014.1	NitIsl-E3	ICE	cog.040060		S		Hypothetical protein	WP_103287652.1
CRG89_RS07555	1431904..1433952	+	GCF_002906215.1	NZ_CP024014.1	NitIsl-E3	ICE	cog.011306	arCOG07844	S	-	VirB6/TrbL; Predicted membrane protein associated with conjugation system	WP_103287653.1
CRG89_RS07560	1433978..1435111	-	GCF_002906215.1	NZ_CP024014.1	NitIsl-E3	ICE			S		Hypothetical protein	WP_103287654.1
CRG89_RS07565	1435178..1436491	-	GCF_002906215.1	NZ_CP024014.1	NitIsl-E3	ICE	cog.016162	arCOG00115	L	-	DNA modification methylase	WP_103287655.1
CRG89_RS07570	1436514..1437047	+	GCF_002906215.1	NZ_CP024014.1	NitIsl-E3	ICE			S		Hypothetical protein	WP_103287656.1
CRG89_RS07575	1437183..1437419	-	GCF_002906215.1	NZ_CP024014.1	NitIsl-E3	ICE	cog.016657	arCOG02754	X	-	Transposase, IS5 family	WP_103287657.1
CRG89_RS07580	1437545..1437856	-	GCF_002906215.1	NZ_CP024014.1	NitIsl-E3	ICE	cog.007322	arCOG10890	S	-	Uncharacterized protein	WP_103287658.1
CRG89_RS07585	1438878..1439258	+	GCF_002906215.1	NZ_CP024014.1	NitIsl-E3	ICE			S		Hypothetical protein	WP_103287659.1
CRG89_RS07590	1439604..1439954	-	GCF_002906215.1	NZ_CP024014.1	NitIsl-E3	ICE	cog.001379	arCOG09626	R	-	Predicted metal-dependent hydrolase	WP_103287660.1
CRG89_RS07595	1439936..1443157	-	GCF_002906215.1	NZ_CP024014.1	NitIsl-E3	ICE	cog.001573	arCOG00878	V	-	Type I site-specific restriction-modification system, R (restriction) subunit or related helicase	WP_103287661.1
CRG89_RS07600	1443141..1444478	-	GCF_002906215.1	NZ_CP024014.1	NitIsl-E3	ICE	cog.000808	arCOG02626	V	HsdS	Restriction endonuclease S subunit	WP_103287662.1
CRG89_RS07605	1444485..1446254	-	GCF_002906215.1	NZ_CP024014.1	NitIsl-E3	ICE	cog.005495	arCOG02632	V	HsdM	Type I restriction-modification system methyltransferase subunit	WP_103287663.1
CRG89_RS07610	1446868..1447074	+	GCF_002906215.1	NZ_CP024014.1	NitIsl-E3	ICE	cog.021600	arCOG03507	X	-	Transposase	WP_103287664.1
CRG89_RS07615	1447260..1447601	-	GCF_002906215.1	NZ_CP024014.1	NitIsl-E3	ICE		arCOG00684	X	-	Transposable element, IS605 OrfB family, contains RNAse H fold nuclease and Zn finger domains	WP_103287665.1
CRG89_RS07620	1448156..1451260	-	GCF_002906215.1	NZ_CP024014.1	NitIsl-E3	ICE	cog.009978	arCOG06914	X	-	Phage or plasmid associated DNA primase, primpol domain	WP_103287666.1
===			GCA_000802205.2			IE
NMY3_00358	311133..311423	+	GCA_000802205.2	CP012850	ThaMY3-E1	IE			S		Hypothetical protein	ALI34572.1
NMY3_00359	311729..313495	-	GCA_000802205.2	CP012850	ThaMY3-E1	IE	cog.004534	arCOG07561	K	-	Predicted membrane-associated trancriptional regulator	ALI34573.1
NMY3_00360	313739..314530	+	GCA_000802205.2	CP012850	ThaMY3-E1	IE			S		Hypothetical protein	ALI34574.1
NMY3_00361	314583..316067	-	GCA_000802205.2	CP012850	ThaMY3-E1	IE	cog.033967	arCOG06339	R	-	Cell surface protein	ALI34575.1
NMY3_00362	316187..317110	+	GCA_000802205.2	CP012850	ThaMY3-E1	IE	cog.015854		S		Hypothetical protein	ALI34576.1
NMY3_00363	317355..317516	+	GCA_000802205.2	CP012850	ThaMY3-E1	IE			S		Hypothetical protein	ALI34577.1
NMY3_00364	317966..318241	+	GCA_000802205.2	CP012850	ThaMY3-E1	IE	cog.005874	arCOG07603	S	-	Uncharacterized protein, DUF4325 family	ALI34578.1
NMY3_00365	318302..318406	-	GCA_000802205.2	CP012850	ThaMY3-E1	IE			S		Hypothetical protein	ALI34579.1
NMY3_00366	318446..318673	+	GCA_000802205.2	CP012850	ThaMY3-E1	IE			S		Hypothetical protein	ALI34580.1
NMY3_00367	319201..319659	+	GCA_000802205.2	CP012850	ThaMY3-E1	IE	cog.035075	arCOG07561	K	-	Predicted membrane-associated trancriptional regulator	ALI34581.1
NMY3_00368	319792..320025	-	GCA_000802205.2	CP012850	ThaMY3-E1	IE			S		Hypothetical protein	ALI34582.1
NMY3_00369	320538..320696	+	GCA_000802205.2	CP012850	ThaMY3-E1	IE			S		Hypothetical protein	ALI34583.1
NMY3_00370	321142..321738	-	GCA_000802205.2	CP012850	ThaMY3-E1	IE	cog.031047	arCOG08764	C	-	Periplasmic protein of plastocyanin/azurin/halocyanin family protein	ALI34584.1
NMY3_00371	322160..322624	-	GCA_000802205.2	CP012850	ThaMY3-E1	IE			S		Hypothetical protein	ALI34585.1
NMY3_00372	322814..323692	+	GCA_000802205.2	CP012850	ThaMY3-E1	IE	cog.010911	arCOG02527	S	-	Secreted protein, with PKD repeat domain	ALI34586.1
NMY3_00373	323964..325208	+	GCA_000802205.2	CP012850	ThaMY3-E1	IE	cog.000603	arCOG01245	X	XerC	XerD/XerC family integrase, often contains N-terminal HTH domain	ALI34587.1
NMY3_00374	325331..325642	+	GCA_000802205.2	CP012850	ThaMY3-E1	IE	cog.026930		S		Hypothetical protein	ALI34588.1
NMY3_00375	325639..325941	+	GCA_000802205.2	CP012850	ThaMY3-E1	IE			S		Hypothetical protein	ALI34589.1
NMY3_00376	325934..326431	+	GCA_000802205.2	CP012850	ThaMY3-E1	IE			S		Hypothetical protein	ALI34590.1
NMY3_00377	326412..326801	+	GCA_000802205.2	CP012850	ThaMY3-E1	IE			S		Hypothetical protein	ALI34591.1
NMY3_00378	326779..328806	+	GCA_000802205.2	CP012850	ThaMY3-E1	IE	cog.017258		S		Hypothetical protein	ALI34592.1
NMY3_00379	328839..330026	+	GCA_000802205.2	CP012850	ThaMY3-E1	IE	cog.048469		S		Hypothetical protein	ALI34593.1
NMY3_00380	330306..331205	+	GCA_000802205.2	CP012850	ThaMY3-E1	IE	cog.049414		S		Hypothetical protein	ALI34594.1
NMY3_00381	331248..331805	+	GCA_000802205.2	CP012850	ThaMY3-E1	IE			S		Hypothetical protein	ALI34595.1
NMY3_00382	331802..332245	-	GCA_000802205.2	CP012850	ThaMY3-E1	IE			S		Hypothetical protein	ALI34596.1
NMY3_00383	332322..332912	+	GCA_000802205.2	CP012850	ThaMY3-E1	IE			S		Hypothetical protein	ALI34597.1
NMY3_00384	333922..336600	+	GCA_000802205.2	CP012850	ThaMY3-E1	IE	cog.049874	arCOG07960	R	-	Predicted ATPase, AAA+ superfamily	ALI34598.1
NMY3_00385	336655..336921	-	GCA_000802205.2	CP012850	ThaMY3-E1	IE			S		Hypothetical protein	ALI34599.1
NMY3_00386	337322..338938	-	GCA_000802205.2	CP012850	ThaMY3-E1	IE	cog.012739	arCOG09518	S	-	Uncharacterized protein	ALI34600.1
===			GCA_000802205.2			IE
NMY3_01122	1034638..1036080	-	GCA_000802205.2	CP012850	ThaMY3-E2	IE	cog.045094		S		Hypothetical protein	ALI35327.1
NMY3_01123	1036484..1037362	-	GCA_000802205.2	CP012850	ThaMY3-E2	IE	cog.015854		S		Hypothetical protein	ALI35328.1
NMY3_01124	1037722..1038255	+	GCA_000802205.2	CP012850	ThaMY3-E2	IE			S		Hypothetical protein	ALI35329.1
NMY3_01125	1038318..1039544	+	GCA_000802205.2	CP012850	ThaMY3-E2	IE	cog.033894	arCOG07781	R	-	Cell surface protein	ALI35330.1
NMY3_01126	1039842..1040315	+	GCA_000802205.2	CP012850	ThaMY3-E2	IE	cog.001639	arCOG04434	T	TspO	Tryptophan-rich sensory protein	ALI35331.1
NMY3_01127	1040343..1040555	-	GCA_000802205.2	CP012850	ThaMY3-E2	IE	cog.006265	arCOG09430	P	TerC	Membrane protein TerC, possibly involved in tellurium resistance	ALI35332.1
NMY3_01128	1040758..1040937	-	GCA_000802205.2	CP012850	ThaMY3-E2	IE	cog.006308	arCOG09430	P	TerC	Membrane protein TerC, possibly involved in tellurium resistance	ALI35333.1
NMY3_01129	1040955..1041293	-	GCA_000802205.2	CP012850	ThaMY3-E2	IE			S		Hypothetical protein	ALI35334.1
NMY3_01130	1041998..1042564	+	GCA_000802205.2	CP012850	ThaMY3-E2	IE	cog.030558	arCOG06357	S	-	Uncharacterized membrane protein	ALI35335.1
NMY3_01131	1042618..1044090	+	GCA_000802205.2	CP012850	ThaMY3-E2	IE	cog.006683	arCOG03015	R	-	Uncharacterized protein YbjT, contains NAD(P)-binding and DUF2867 domains	ALI35336.1
NMY3_01132	1044252..1044476	+	GCA_000802205.2	CP012850	ThaMY3-E2	IE	cog.005073	arCOG03402	H	MtbC1	Methanogenic corrinoid protein MtbC1	ALI35337.1
NMY3_01133	1044721..1044972	-	GCA_000802205.2	CP012850	ThaMY3-E2	IE			S		Hypothetical protein	ALI35338.1
NMY3_01134	1045330..1045536	-	GCA_000802205.2	CP012850	ThaMY3-E2	IE	cog.003079	arCOG10406	S	-	Zn-finger protein, C2H2 family	ALI35339.1
NMY3_01135	1045587..1046006	+	GCA_000802205.2	CP012850	ThaMY3-E2	IE	cog.046765		S		Hypothetical protein	ALI35340.1
NMY3_01136	1046341..1047414	+	GCA_000802205.2	CP012850	ThaMY3-E2	IE	cog.034277	arCOG11191	S	-	Uncharacterized protein	ALI35341.1
NMY3_01137	1047514..1047705	+	GCA_000802205.2	CP012850	ThaMY3-E2	IE			S		Hypothetical protein	ALI35342.1
NMY3_01138	1048049..1048489	-	GCA_000802205.2	CP012850	ThaMY3-E2	IE	cog.000001	arCOG02053	T	UspA	Nucleotide-binding protein, UspA family	ALI35343.1
NMY3_01139	1048997..1049521	+	GCA_000802205.2	CP012850	ThaMY3-E2	IE	cog.000239	arCOG00512	V	NimA	Nitroimidazol reductase NimA or a related FMN-containing flavoprotein, pyridoxamine 5'-phosphate oxidase superfamily	ALI35344.1
NMY3_01140	1049597..1049830	-	GCA_000802205.2	CP012850	ThaMY3-E2	IE			S		Hypothetical protein	ALI35345.1
NMY3_01141	1049988..1051085	-	GCA_000802205.2	CP012850	ThaMY3-E2	IE	cog.000044	arCOG01648	R	MhpC	Alpha/beta superfamily hydrolase	ALI35346.1
NMY3_01142	1051485..1051601	-	GCA_000802205.2	CP012850	ThaMY3-E2	IE			S		Hypothetical protein	ALI35347.1
NMY3_01143	1051773..1052135	+	GCA_000802205.2	CP012850	ThaMY3-E2	IE		arCOG02560	R	-	Secreted protein with beta-propeller repeat domain	ALI35348.1
NMY3_01144	1052096..1052311	+	GCA_000802205.2	CP012850	ThaMY3-E2	IE	cog.007263	arCOG02560	R	-	Secreted protein with beta-propeller repeat domain	ALI35349.1
NMY3_01145	1052706..1053176	-	GCA_000802205.2	CP012850	ThaMY3-E2	IE	cog.030834		S		Hypothetical protein	ALI35350.1
NMY3_01146	1053333..1053506	+	GCA_000802205.2	CP012850	ThaMY3-E2	IE			S		Hypothetical protein	ALI35351.1
NMY3_01147	1053809..1054249	+	GCA_000802205.2	CP012850	ThaMY3-E2	IE			S		Hypothetical protein	ALI35352.1
NMY3_01148	1054702..1055178	+	GCA_000802205.2	CP012850	ThaMY3-E2	IE	cog.018362	arCOG02527	S	-	Secreted protein, with PKD repeat domain	ALI35353.1
NMY3_01149	1055513..1056058	-	GCA_000802205.2	CP012850	ThaMY3-E2	IE	cog.035239	arCOG09282	S	-	Uncharacterized protein	ALI35354.1
NMY3_01150	1056201..1056368	+	GCA_000802205.2	CP012850	ThaMY3-E2	IE			S		Hypothetical protein	ALI35355.1
NMY3_01151	1056645..1056803	-	GCA_000802205.2	CP012850	ThaMY3-E2	IE			S		Hypothetical protein	ALI35356.1
NMY3_01152	1056867..1056986	-	GCA_000802205.2	CP012850	ThaMY3-E2	IE		arCOG03593	S	-	Uncharacterized protein, DUF2795 family	ALI35357.1
NMY3_01153	1057829..1057987	+	GCA_000802205.2	CP012850	ThaMY3-E2	IE			S		Hypothetical protein	ALI35358.1
NMY3_01154	1058088..1058294	+	GCA_000802205.2	CP012850	ThaMY3-E2	IE			S		Hypothetical protein	ALI35359.1
NMY3_01155	1058509..1058997	-	GCA_000802205.2	CP012850	ThaMY3-E2	IE	cog.002740	arCOG01713	S	-	Uncharacterized protein	ALI35360.1
NMY3_01156	1059004..1059186	+	GCA_000802205.2	CP012850	ThaMY3-E2	IE	cog.008841	arCOG02376	T	-	Signal transduction histidine kinase, contains REC and PAS domains	ALI35361.1
NMY3_01157	1059452..1059682	+	GCA_000802205.2	CP012850	ThaMY3-E2	IE			S		Hypothetical protein	ALI35362.1
NMY3_01158	1059780..1059992	-	GCA_000802205.2	CP012850	ThaMY3-E2	IE			S		Hypothetical protein	ALI35363.1
NMY3_01159	1060098..1060235	-	GCA_000802205.2	CP012850	ThaMY3-E2	IE			S		Hypothetical protein	ALI35364.1
NMY3_01160	1060522..1060641	+	GCA_000802205.2	CP012850	ThaMY3-E2	IE			S		Hypothetical protein	ALI35365.1
NMY3_01161	1060600..1060866	-	GCA_000802205.2	CP012850	ThaMY3-E2	IE	cog.041989	arCOG01245	X	XerC	XerD/XerC family integrase, often contains N-terminal HTH domain	ALI35366.1
NMY3_01162	1061544..1061735	+	GCA_000802205.2	CP012850	ThaMY3-E2	IE			S		Hypothetical protein	ALI35367.1
NMY3_01163	1061765..1062034	+	GCA_000802205.2	CP012850	ThaMY3-E2	IE		arCOG11428	S	-	Uncharacterized protein	ALI35368.1
NMY3_01164	1062163..1062492	-	GCA_000802205.2	CP012850	ThaMY3-E2	IE			S		Hypothetical protein	ALI35369.1
NMY3_01165	1062594..1062737	-	GCA_000802205.2	CP012850	ThaMY3-E2	IE			S		Hypothetical protein	ALI35370.1
NMY3_01166	1062703..1062999	-	GCA_000802205.2	CP012850	ThaMY3-E2	IE			S		Hypothetical protein	ALI35371.1
NMY3_01167	1063328..1063585	+	GCA_000802205.2	CP012850	ThaMY3-E2	IE			S		Hypothetical protein	ALI35372.1
NMY3_01168	1063812..1064654	-	GCA_000802205.2	CP012850	ThaMY3-E2	IE	cog.010911	arCOG02527	S	-	Secreted protein, with PKD repeat domain	ALI35373.1
NMY3_01169	1065204..1065680	+	GCA_000802205.2	CP012850	ThaMY3-E2	IE	cog.018362	arCOG02527	S	-	Secreted protein, with PKD repeat domain	ALI35374.1
NMY3_01170	1066369..1066530	+	GCA_000802205.2	CP012850	ThaMY3-E2	IE			S		Hypothetical protein	ALI35375.1
NMY3_01171	1066665..1067378	+	GCA_000802205.2	CP012850	ThaMY3-E2	IE	cog.001538	arCOG04431	G	GlpF	Glycerol uptake facilitator or related permease (Major Intrinsic Protein Family)	ALI35376.1
NMY3_01172	1067697..1067876	+	GCA_000802205.2	CP012850	ThaMY3-E2	IE			S		Hypothetical protein	ALI35377.1
NMY3_01173	1068047..1068466	-	GCA_000802205.2	CP012850	ThaMY3-E2	IE	cog.005383	arCOG03622	S	-	Uncharacterized protein	ALI35378.1
NMY3_01174	1068706..1068885	-	GCA_000802205.2	CP012850	ThaMY3-E2	IE			S		Hypothetical protein	ALI35379.1
NMY3_01175	1069017..1069175	+	GCA_000802205.2	CP012850	ThaMY3-E2	IE			S		Hypothetical protein	ALI35380.1
NMY3_01176	1069303..1069482	+	GCA_000802205.2	CP012850	ThaMY3-E2	IE	cog.001051	arCOG01997	U	MarC	Multiple antibiotic transporter	ALI35381.1
NMY3_01177	1070299..1071402	+	GCA_000802205.2	CP012850	ThaMY3-E2	IE	cog.000096	arCOG02199	H	Mcr1	NAD(P)H-flavin reductase	ALI35382.1
NMY3_01178	1071460..1071609	-	GCA_000802205.2	CP012850	ThaMY3-E2	IE			S		Hypothetical protein	ALI35383.1
NMY3_01179	1071731..1072975	-	GCA_000802205.2	CP012850	ThaMY3-E2	IE	cog.004294	arCOG09020	I	-	Alpha-beta superfamily hydrolase, patatin/cPLA2 family	ALI35384.1
NMY3_01180	1073041..1074447	-	GCA_000802205.2	CP012850	ThaMY3-E2	IE	cog.000014	arCOG01252	C	PutA	Lactaldehyde dehydrogenase, Succinate semialdehyde dehydrogenase or other NAD-dependent aldehyde dehydrogenase	ALI35385.1
NMY3_01181	1074444..1075499	-	GCA_000802205.2	CP012850	ThaMY3-E2	IE	cog.000053	arCOG01455	R	AdhP	Zn-dependent alcohol dehydrogenase	ALI35386.1
NMY3_01182	1075680..1076156	+	GCA_000802205.2	CP012850	ThaMY3-E2	IE			S		Hypothetical protein	ALI35387.1
NMY3_01183	1076496..1076894	-	GCA_000802205.2	CP012850	ThaMY3-E2	IE	cog.000227	arCOG02021	P	PspE	Rhodanese-related sulfurtransferase	ALI35388.1
NMY3_01184	1077034..1077237	+	GCA_000802205.2	CP012850	ThaMY3-E2	IE	cog.001542	arCOG00853	C	SfcA	Malic enzyme	ALI35389.1
NMY3_01185	1077490..1078503	+	GCA_000802205.2	CP012850	ThaMY3-E2	IE	cog.046765		S		Hypothetical protein	ALI35390.1
NMY3_01186	1078505..1078678	+	GCA_000802205.2	CP012850	ThaMY3-E2	IE			S		Hypothetical protein	ALI35391.1
NMY3_01187	1078906..1079406	+	GCA_000802205.2	CP012850	ThaMY3-E2	IE	cog.000204	arCOG00606	R	-	CBS domain	ALI35392.1
NMY3_01188	1079640..1081256	+	GCA_000802205.2	CP012850	ThaMY3-E2	IE	cog.000879	arCOG02796	G	-	Glucose/sorbosone dehydrogenase	ALI35393.1
NMY3_01189	1081480..1081785	-	GCA_000802205.2	CP012850	ThaMY3-E2	IE			S		Hypothetical protein	ALI35394.1
NMY3_01190	1081918..1082355	+	GCA_000802205.2	CP012850	ThaMY3-E2	IE	cog.001484	arCOG03714	F	-	ATP cone domain containing protein	ALI35395.1
NMY3_01191	1082606..1082959	+	GCA_000802205.2	CP012850	ThaMY3-E2	IE			S		Hypothetical protein	ALI35396.1
NMY3_01192	1083193..1083786	+	GCA_000802205.2	CP012850	ThaMY3-E2	IE	cog.002685	arCOG01471	R	-	Hemerythrin HHE cation binding domain containing protein	ALI35397.1
NMY3_01193	1084179..1084529	-	GCA_000802205.2	CP012850	ThaMY3-E2	IE	cog.005317	arCOG03506	X	-	Transposase	ALI35398.1
NMY3_01194	1084667..1084864	-	GCA_000802205.2	CP012850	ThaMY3-E2	IE	cog.002701	arCOG03507	X	-	Transposase	ALI35399.1
NMY3_01195	1085116..1086465	-	GCA_000802205.2	CP012850	ThaMY3-E2	IE	cog.000146	arCOG01352	E	GdhA	Glutamate dehydrogenase/leucine dehydrogenase	ALI35400.1
NMY3_01196	1086769..1088016	+	GCA_000802205.2	CP012850	ThaMY3-E2	IE	cog.000081	arCOG01953	P	KefB	Potassium-efflux system protein KefB	ALI35401.1
NMY3_01197	1088237..1088545	+	GCA_000802205.2	CP012850	ThaMY3-E2	IE	cog.004610	arCOG08677	S	-	Zn-ribbon domain containing protein	ALI35402.1
NMY3_01198	1088810..1089277	-	GCA_000802205.2	CP012850	ThaMY3-E2	IE	cog.000001	arCOG02053	T	UspA	Nucleotide-binding protein, UspA family	ALI35403.1
NMY3_01199	1089559..1090521	+	GCA_000802205.2	CP012850	ThaMY3-E2	IE	cog.036430	arCOG02191	R	-	Predicted Na+-dependent transporter	ALI35404.1
NMY3_01200	1090777..1091277	-	GCA_000802205.2	CP012850	ThaMY3-E2	IE	cog.000001	arCOG02053	T	UspA	Nucleotide-binding protein, UspA family	ALI35405.1
NMY3_01201	1091605..1092498	+	GCA_000802205.2	CP012850	ThaMY3-E2	IE	cog.000668	arCOG02751	X	-	Transposase, IS5 family	ALI35406.1
NMY3_01202	1092928..1093485	+	GCA_000802205.2	CP012850	ThaMY3-E2	IE	cog.000833	arCOG04624	R	-	Multimeric flavodoxin WrbA	ALI35407.1
NMY3_01203	1093446..1093643	-	GCA_000802205.2	CP012850	ThaMY3-E2	IE			S		Hypothetical protein	ALI35408.1
NMY3_01204	1094283..1095644	-	GCA_000802205.2	CP012850	ThaMY3-E2	IE	cog.010009	arCOG11548	T	CyaA	Adenylate cyclase, family 3	ALI35409.1
NMY3_01205	1095762..1096532	+	GCA_000802205.2	CP012850	ThaMY3-E2	IE			S		Hypothetical protein	ALI35410.1
NMY3_01206	1096813..1096974	+	GCA_000802205.2	CP012850	ThaMY3-E2	IE			S		Hypothetical protein	ALI35411.1
NMY3_01207	1097071..1097250	+	GCA_000802205.2	CP012850	ThaMY3-E2	IE	cog.001051	arCOG01997	U	MarC	Multiple antibiotic transporter	ALI35412.1
NMY3_01208	1097833..1098162	-	GCA_000802205.2	CP012850	ThaMY3-E2	IE	cog.000833	arCOG04624	R	-	Multimeric flavodoxin WrbA	ALI35413.1
NMY3_01209	1098713..1099303	-	GCA_000802205.2	CP012850	ThaMY3-E2	IE	cog.001092	arCOG06513	R	-	Predicted ester cyclase	ALI35414.1
NMY3_01210	1099313..1100263	+	GCA_000802205.2	CP012850	ThaMY3-E2	IE	cog.004310	arCOG06037	E	GloA	Catechol 2,3-dioxygenase or other lactoylglutathione lyase family enzyme	ALI35415.1
NMY3_01211	1100506..1100988	+	GCA_000802205.2	CP012850	ThaMY3-E2	IE			S		Hypothetical protein	ALI35416.1
NMY3_01212	1101197..1102087	-	GCA_000802205.2	CP012850	ThaMY3-E2	IE			S		Hypothetical protein	ALI35417.1
NMY3_01213	1102768..1103355	-	GCA_000802205.2	CP012850	ThaMY3-E2	IE	cog.007258	arCOG03336	M	-	Surface protein containing fasciclin-like repeats	ALI35418.1
NMY3_01214	1103352..1104815	-	GCA_000802205.2	CP012850	ThaMY3-E2	IE	cog.001670	arCOG03032	R	-	TPR repeats containing protein	ALI35419.1
NMY3_01215	1105042..1105530	+	GCA_000802205.2	CP012850	ThaMY3-E2	IE			S		Hypothetical protein	ALI35420.1
NMY3_01216	1105692..1105850	+	GCA_000802205.2	CP012850	ThaMY3-E2	IE	cog.000987	arCOG02846	O	DnaJ	DnaJ-class molecular chaperone	ALI35421.1
NMY3_01217	1105779..1106054	-	GCA_000802205.2	CP012850	ThaMY3-E2	IE	cog.008008	arCOG01040	P	CysC	Adenylylsulfate kinase or related kinase	ALI35422.1
NMY3_01218	1107034..1107357	+	GCA_000802205.2	CP012850	ThaMY3-E2	IE			S		Hypothetical protein	ALI35423.1
NMY3_01219	1107344..1108237	-	GCA_000802205.2	CP012850	ThaMY3-E2	IE	cog.000668	arCOG02751	X	-	Transposase, IS5 family	ALI35424.1
NMY3_01220	1108337..1110193	+	GCA_000802205.2	CP012850	ThaMY3-E2	IE	cog.004178	arCOG02562	R	-	Beta-propeller repeat containing protein	ALI35425.1
NMY3_01221	1110583..1111137	+	GCA_000802205.2	CP012850	ThaMY3-E2	IE			S		Hypothetical protein	ALI35426.1
NMY3_01222	1111676..1111822	-	GCA_000802205.2	CP012850	ThaMY3-E2	IE			S		Hypothetical protein	ALI35427.1
NMY3_01223	1112271..1115294	+	GCA_000802205.2	CP012850	ThaMY3-E2	IE		arCOG10728	S	-	Uncharacterized protein	ALI35428.1
NMY3_01224	1115548..1117656	+	GCA_000802205.2	CP012850	ThaMY3-E2	IE			S		Hypothetical protein	ALI35429.1
NMY3_01225	1118258..1119763	-	GCA_000802205.2	CP012850	ThaMY3-E2	IE			S		Hypothetical protein	ALI35430.1
NMY3_01226	1120203..1120538	+	GCA_000802205.2	CP012850	ThaMY3-E2	IE			S		Hypothetical protein	ALI35431.1
NMY3_01227	1120563..1123973	+	GCA_000802205.2	CP012850	ThaMY3-E2	IE	cog.000259	arCOG00439	L	MCM2	ATPase involved in replication control, Cdc46/Mcm family	ALI35432.1
NMY3_01228	1123979..1126105	+	GCA_000802205.2	CP012850	ThaMY3-E2	IE	cog.000201	arCOG00328	L	PolB3	DNA polymerase PolB3	ALI35433.1
NMY3_01229	1126433..1127155	+	GCA_000802205.2	CP012850	ThaMY3-E2	IE	cog.009111	arCOG11981	S	-	Uncharacterized protein	ALI35434.1
NMY3_01230	1127400..1128347	-	GCA_000802205.2	CP012850	ThaMY3-E2	IE	cog.013951	arCOG03296	K	-	Predicted transcriptional regulator containing an HTH domain and diverged ATP-binding domain (Schlafen-like)	ALI35435.1
NMY3_01231	1128617..1128838	-	GCA_000802205.2	CP012850	ThaMY3-E2	IE			S		Hypothetical protein	ALI35436.1
NMY3_01232	1129016..1129690	-	GCA_000802205.2	CP012850	ThaMY3-E2	IE	cog.003203	arCOG06178	S	-	Uncharacterized protein	ALI35437.1
NMY3_01233	1129883..1131145	+	GCA_000802205.2	CP012850	ThaMY3-E2	IE	cog.012742	arCOG07768	S	-	Uncharacterized protein	ALI35438.1
NMY3_01234	1131482..1132795	-	GCA_000802205.2	CP012850	ThaMY3-E2	IE	cog.000603	arCOG01245	X	XerC	XerD/XerC family integrase, often contains N-terminal HTH domain	ALI35439.1
===			GCA_900177045.1			IE
NCS_10147	117314..118717	-	GCA_900177045.1	LT841358	NitNCS1-E1	IE	cog.006082	arCOG01245	X	XerC	XerD/XerC family integrase, often contains N-terminal HTH domain	SMH70340.1
NCS_10148	118764..118940	+	GCA_900177045.1	LT841358	NitNCS1-E1	IE			S		Hypothetical protein	SMH70341.1
NCS_10149	118933..119136	+	GCA_900177045.1	LT841358	NitNCS1-E1	IE			S		Hypothetical protein	SMH70342.1
NCS_10150	119284..119550	+	GCA_900177045.1	LT841358	NitNCS1-E1	IE	cog.002614	arCOG03846	V	-	CopG/MetJ, RHH domain containing DNA-binding protein, often an antitoxin in Type II toxin-antitoxin systems	SMH70343.1
NCS_10151	119554..119691	-	GCA_900177045.1	LT841358	NitNCS1-E1	IE	cog.000149	arCOG00818	V	AbrB	AbrB family transcriptional regulator	SMH70344.1
NCS_10152	119766..120080	+	GCA_900177045.1	LT841358	NitNCS1-E1	IE	cog.030224	arCOG07198	S	-	Uncharacterized membrane protein	SMH70345.1
NCS_10153	120324..120554	-	GCA_900177045.1	LT841358	NitNCS1-E1	IE			S		Hypothetical protein	SMH70346.1
NCS_10154	120708..120872	+	GCA_900177045.1	LT841358	NitNCS1-E1	IE	cog.028107		S		Hypothetical protein	SMH70347.1
NCS_10155	120876..121535	-	GCA_900177045.1	LT841358	NitNCS1-E1	IE	cog.014117		S		Hypothetical protein	SMH70348.1
NCS_10156	121601..122233	-	GCA_900177045.1	LT841358	NitNCS1-E1	IE	cog.002124	arCOG03898	V	McrA	Restriction endonuclease, McrA/HNH family	SMH70349.1
NCS_10157	122376..123113	+	GCA_900177045.1	LT841358	NitNCS1-E1	IE	cog.048219		S		Hypothetical protein	SMH70350.1
===			GCA_900177045.1			IE
NCS_11824	1417145..1417210	-	GCA_900177045.1	LT841358	NitNCS1-E2	IE			S		Hypothetical protein	SMH72012.1
NCS_11825	1417852..1418109	+	GCA_900177045.1	LT841358	NitNCS1-E2	IE	cog.004549	arCOG02134	X	-	Transposase	SMH72013.1
NCS_11826	1418146..1418730	+	GCA_900177045.1	LT841358	NitNCS1-E2	IE	cog.006526	arCOG09445	S	-	Uncharacterized protein	SMH72014.1
NCS_11827	1418708..1419769	+	GCA_900177045.1	LT841358	NitNCS1-E2	IE	cog.005759	arCOG11067	S	-	Uncharacterized protein	SMH72015.1
NCS_11828	1419936..1420922	+	GCA_900177045.1	LT841358	NitNCS1-E2	IE			S		Hypothetical protein	SMH72016.1
NCS_11829	1420905..1421183	-	GCA_900177045.1	LT841358	NitNCS1-E2	IE			S		Hypothetical protein	SMH72017.1
NCS_11830	1421266..1422669	-	GCA_900177045.1	LT841358	NitNCS1-E2	IE	cog.001755	arCOG02777	V	Mrr	Endonuclease, HJR/Mrr/RecB family	SMH72018.1
NCS_11831	1422850..1423923	+	GCA_900177045.1	LT841358	NitNCS1-E2	IE			S		Hypothetical protein	SMH72019.1
NCS_11832	1424049..1424168	+	GCA_900177045.1	LT841358	NitNCS1-E2	IE			S		Hypothetical protein	SMH72020.1
NCS_11833	1424248..1425093	-	GCA_900177045.1	LT841358	NitNCS1-E2	IE			S		Hypothetical protein	SMH72021.1
NCS_11834	1425104..1425736	-	GCA_900177045.1	LT841358	NitNCS1-E2	IE	cog.041233		S		Hypothetical protein	SMH72022.1
NCS_11835	1426159..1427454	+	GCA_900177045.1	LT841358	NitNCS1-E2	IE	cog.006082	arCOG01245	X	XerC	XerD/XerC family integrase, often contains N-terminal HTH domain	SMH72023.1
NCS_11836	1427543..1427677	+	GCA_900177045.1	LT841358	NitNCS1-E2	IE			S		Hypothetical protein	SMH72024.1
===	CSUB_C0396	7	GCA_000270325.1	BA000048.1		IE
CSUB_C0396	382234..383256	-	GCA_000270325.1	BA000048.1	CalSub-E1	IE			S		Hypothetical protein	BAJ50257.1
CSUB_C0397	383659..384078	+	GCA_000270325.1	BA000048.1	CalSub-E1	IE		arCOG08578	X	-	pRN1-like prim-pol RepA plasmid replication protein	BAJ50258.1
CSUB_C0398	384075..384515	+	GCA_000270325.1	BA000048.1	CalSub-E1	IE			X		PriCT_1 ; Primase C terminal 1 (PriCT-1)	BAJ50259.1
CSUB_C0399	384521..385801	+	GCA_000270325.1	BA000048.1	CalSub-E1	IE	cog.017258		R		Superfamily 3 helicase domain	BAJ50260.1
CSUB_C0400	386197..387624	+	GCA_000270325.1	BA000048.1	CalSub-E1	IE	cog.000058	arCOG00926	E	LivG	ABC-type branched-chain amino acid transport system, ATPase component	BAJ50261.1
CSUB_C0401	387682..388146	-	GCA_000270325.1	BA000048.1	CalSub-E1	IE			S		Hypothetical protein	BAJ50262.1
CSUB_C0402	388168..389235	-	GCA_000270325.1	BA000048.1	CalSub-E1	IE	cog.000603	arCOG01245	X	XerC	XerD/XerC family integrase, often contains N-terminal HTH domain	BAJ50263.1
===	NSED_RS03865	25	GCF_000299395.1	NC_018656.1		IE
NSED_RS03865	632463..633065	-	GCF_000299395.1	NC_018656.1	NitAR2-E1	IE	cog.050645		S		Hypothetical protein	WP_014964939.1
NSED_RS03870	633098..633805	-	GCF_000299395.1	NC_018656.1	NitAR2-E1	IE	cog.050881		S		Hypothetical protein	WP_014964940.1
NSED_RS03875	633919..634830	+	GCF_000299395.1	NC_018656.1	NitAR2-E1	IE	cog.050361	arCOG01875	K	-	ParB-like nuclease domain	WP_014964941.1
NSED_RS03880	635380..635634	+	GCF_000299395.1	NC_018656.1	NitAR2-E1	IE	cog.011035	arCOG11049	S	-	Uncharacterized protein	WP_014964942.1
NSED_RS03885	635631..636311	+	GCF_000299395.1	NC_018656.1	NitAR2-E1	IE	cog.009467	arCOG12095	S	-	Uncharacterized protein	WP_014964943.1
NSED_RS03890	636315..636581	+	GCF_000299395.1	NC_018656.1	NitAR2-E1	IE	cog.024303		S		Hypothetical protein	WP_014964944.1
NSED_RS03895	636578..637366	+	GCF_000299395.1	NC_018656.1	NitAR2-E1	IE	cog.050347		S		Hypothetical protein	WP_014964945.1
NSED_RS03900	637354..638442	+	GCF_000299395.1	NC_018656.1	NitAR2-E1	IE	cog.027728		S		Hypothetical protein	WP_014964946.1
NSED_RS03905	638538..639650	+	GCF_000299395.1	NC_018656.1	NitAR2-E1	IE	cog.023777	arCOG10350	E	-	Kazal-type serine protease inhibitor	WP_014964947.1
NSED_RS03910	639647..640000	+	GCF_000299395.1	NC_018656.1	NitAR2-E1	IE	cog.050374		S		Hypothetical protein	WP_014964948.1
NSED_RS03915	639982..640947	+	GCF_000299395.1	NC_018656.1	NitAR2-E1	IE	cog.016300	arCOG12840	S	-	Uncharacterized protein	WP_014964949.1
NSED_RS03920	640951..641406	+	GCF_000299395.1	NC_018656.1	NitAR2-E1	IE	cog.029517	arCOG12839	S	-	Uncharacterized protein	WP_014964950.1
NSED_RS03925	641762..643189	+	GCF_000299395.1	NC_018656.1	NitAR2-E1	IE	cog.010288	arCOG10350	E	-	Kazal-type serine protease inhibitor	WP_014964951.1
NSED_RS03930	643215..643781	+	GCF_000299395.1	NC_018656.1	NitAR2-E1	IE	cog.050778		S		Hypothetical protein	WP_014964952.1
NSED_RS03935	643778..644005	+	GCF_000299395.1	NC_018656.1	NitAR2-E1	IE	cog.050470		S		Hypothetical protein	WP_014964953.1
NSED_RS03940	644336..645091	-	GCF_000299395.1	NC_018656.1	NitAR2-E1	IE	cog.027396	arCOG10587	S	-	Uncharacterized membrane protein	WP_014964954.1
NSED_RS03945	645184..645498	+	GCF_000299395.1	NC_018656.1	NitAR2-E1	IE	cog.005159	arCOG10587	S	-	Uncharacterized membrane protein	WP_014964955.1
NSED_RS03950	645590..646234	+	GCF_000299395.1	NC_018656.1	NitAR2-E1	IE	cog.009467	arCOG12095	S	-	Uncharacterized protein	WP_014964956.1
NSED_RS03955	646259..646468	+	GCF_000299395.1	NC_018656.1	NitAR2-E1	IE	cog.012683	arCOG12096	S	-	Uncharacterized membrane protein	WP_014964957.1
NSED_RS03960	646465..646725	+	GCF_000299395.1	NC_018656.1	NitAR2-E1	IE	cog.020544		S		Hypothetical protein	WP_014964958.1
NSED_RS03965	646715..647383	+	GCF_000299395.1	NC_018656.1	NitAR2-E1	IE	cog.005299	arCOG02768	E	-	Metal-dependent membrane protease, CAAX family	WP_016939762.1
NSED_RS03970	647376..647993	-	GCF_000299395.1	NC_018656.1	NitAR2-E1	IE	cog.022777	arCOG00744	K	-	Transcriptional regulator containing HTH domain	WP_014964960.1
NSED_RS03975	648046..649185	+	GCF_000299395.1	NC_018656.1	NitAR2-E1	IE	cog.009367	arCOG08742	S	-	Uncharacterized protein, containing cysteine-rich C-terminal cluster	WP_016939763.1
NSED_RS03980	649202..650347	-	GCF_000299395.1	NC_018656.1	NitAR2-E1	IE	cog.000029	arCOG00894	M	-	Glycosyl transferase family 2	WP_014964962.1
NSED_RS03985	650398..651840	-	GCF_000299395.1	NC_018656.1	NitAR2-E1	IE	cog.001440	arCOG00563	M	-	Oligosaccharyl transferase, PMT/STT3 family	WP_014964963.1
===	NSED_RS06690	26	GCF_000299395.1	NC_018656.1		IE
NSED_RS06690	1108920..1109354	-	GCF_000299395.1	NC_018656.1	NitAR2-E2	IE	cog.001142	arCOG02053	T	UspA	Nucleotide-binding protein, UspA family	WP_014965493.1
NSED_RS06695	1109355..1109786	-	GCF_000299395.1	NC_018656.1	NitAR2-E2	IE	cog.001142	arCOG02053	T	UspA	Nucleotide-binding protein, UspA family	WP_014965494.1
NSED_RS06700	1110041..1111378	+	GCF_000299395.1	NC_018656.1	NitAR2-E2	IE	cog.001582	arCOG04335	C	GltP	Na+/H+-dicarboxylate symporter	WP_014965495.1
NSED_RS06705	1111614..1112414	-	GCF_000299395.1	NC_018656.1	NitAR2-E2	IE	cog.000043	arCOG03134	K	-	Transcriptional regulator, contains HTH domain	WP_014965496.1
NSED_RS06710	1112767..1112949	+	GCF_000299395.1	NC_018656.1	NitAR2-E2	IE	cog.004392	arCOG11430	S	-	Uncharacterized protein	WP_014965497.1
NSED_RS10145	1112949..1113167	+	GCF_000299395.1	NC_018656.1	NitAR2-E2	IE	cog.003047	arCOG08662	S	-	Uncharacterized conserved metal-binding protein	WP_076797508.1
NSED_RS06715	1113274..1113819	-	GCF_000299395.1	NC_018656.1	NitAR2-E2	IE	cog.002685	arCOG01471	R	-	Hemerythrin HHE cation binding domain containing protein	WP_014965498.1
NSED_RS06720	1113834..1114052	-	GCF_000299395.1	NC_018656.1	NitAR2-E2	IE	cog.020212	arCOG14336	S	-	Uncharacterized protein	WP_014965499.1
NSED_RS06725	1114152..1115864	-	GCF_000299395.1	NC_018656.1	NitAR2-E2	IE	cog.005226	arCOG02322	T	ResE	HAMP domain	WP_016940255.1
NSED_RS06730	1115948..1117282	-	GCF_000299395.1	NC_018656.1	NitAR2-E2	IE	cog.001775	arCOG03914	Q	SufI	Multicopper oxidase	WP_014965501.1
NSED_RS06735	1117676..1118050	-	GCF_000299395.1	NC_018656.1	NitAR2-E2	IE	cog.005344	arCOG08757	S	-	Uncharacterized protein	WP_014965502.1
NSED_RS06740	1118309..1118842	+	GCF_000299395.1	NC_018656.1	NitAR2-E2	IE	cog.003358	arCOG08805	V	-	CopG/RHH family DNA binding protein	WP_014965503.1
NSED_RS06745	1118843..1120192	-	GCF_000299395.1	NC_018656.1	NitAR2-E2	IE	cog.001775	arCOG03914	Q	SufI	Multicopper oxidase	WP_014965504.1
NSED_RS06750	1120863..1122566	-	GCF_000299395.1	NC_018656.1	NitAR2-E2	IE	cog.036469		S		Hypothetical protein	WP_014965505.1
NSED_RS06755	1122553..1122891	-	GCF_000299395.1	NC_018656.1	NitAR2-E2	IE	cog.050930		S		Hypothetical protein	WP_014965506.1
NSED_RS06760	1122936..1123340	-	GCF_000299395.1	NC_018656.1	NitAR2-E2	IE	cog.050330		S		Hypothetical protein	WP_014965507.1
NSED_RS06765	1123381..1125270	-	GCF_000299395.1	NC_018656.1	NitAR2-E2	IE	cog.030608	arCOG11557	X	-	MCM-like AAA+ ATPase involved in phage/plasmid replication	WP_014965508.1
NSED_RS06770	1125403..1125603	-	GCF_000299395.1	NC_018656.1	NitAR2-E2	IE	cog.050515		S		Hypothetical protein	WP_014965509.1
NSED_RS06775	1126132..1126494	+	GCF_000299395.1	NC_018656.1	NitAR2-E2	IE	cog.050257		S		Hypothetical protein	WP_014965511.1
NSED_RS06780	1126608..1128407	+	GCF_000299395.1	NC_018656.1	NitAR2-E2	IE	cog.050795	arCOG07638	S	-	HEAT repeats containing protein	WP_014965512.1
NSED_RS06785	1128474..1128710	+	GCF_000299395.1	NC_018656.1	NitAR2-E2	IE	cog.050786		S		Hypothetical protein	WP_014965513.1
NSED_RS06790	1128750..1129259	+	GCF_000299395.1	NC_018656.1	NitAR2-E2	IE	cog.050359		S		Hypothetical protein	WP_014965514.1
NSED_RS06795	1129256..1129612	-	GCF_000299395.1	NC_018656.1	NitAR2-E2	IE	cog.050537	arCOG06576	V	-	HEPN domain containing protein	WP_014965515.1
NSED_RS06800	1129614..1130384	-	GCF_000299395.1	NC_018656.1	NitAR2-E2	IE	cog.050915		S		Hypothetical protein	WP_014965516.1
NSED_RS06805	1130381..1131262	-	GCF_000299395.1	NC_018656.1	NitAR2-E2	IE	cog.033068		S		Hypothetical protein	WP_014965517.1
NSED_RS06810	1131456..1132973	-	GCF_000299395.1	NC_018656.1	NitAR2-E2	IE	cog.012706	arCOG01245	X	XerC	XerD/XerC family integrase, often contains N-terminal HTH domain	WP_014965518.1
===	NSED_RS07915	13	GCF_000299395.1	NC_018656.1		IE
NSED_RS07915	1322025..1322807	+	GCF_000299395.1	NC_018656.1	NitAR2-E4	IE	cog.024782	arCOG01244	X	-	Integrase/Recombinase	WP_014965740.1
NSED_RS07920	1322949..1324712	+	GCF_000299395.1	NC_018656.1	NitAR2-E4	IE	cog.017152		S		Hypothetical protein	WP_014965741.1
NSED_RS07925	1324890..1326131	-	GCF_000299395.1	NC_018656.1	NitAR2-E4	IE	cog.029322		S		Hypothetical protein	WP_014965742.1
NSED_RS07930	1326260..1326691	+	GCF_000299395.1	NC_018656.1	NitAR2-E4	IE	cog.010798	arCOG02730	V	-	PIN domain containing protein	WP_014965743.1
NSED_RS07935	1326691..1327266	+	GCF_000299395.1	NC_018656.1	NitAR2-E4	IE	cog.004413	arCOG07730	L	-	DEDD family 3'-5' exonuclease	WP_014965744.1
NSED_RS07940	1327404..1327937	+	GCF_000299395.1	NC_018656.1	NitAR2-E4	IE	cog.019113		S		Hypothetical protein	WP_014965745.1
NSED_RS07945	1328082..1328348	+	GCF_000299395.1	NC_018656.1	NitAR2-E4	IE	cog.020390	arCOG14314	S	-	Uncharacterized protein	WP_014965746.1
NSED_RS07950	1328434..1330464	+	GCF_000299395.1	NC_018656.1	NitAR2-E4	IE	cog.050365		S		Hypothetical protein	WP_014965747.1
NSED_RS07955	1330464..1331135	+	GCF_000299395.1	NC_018656.1	NitAR2-E4	IE	cog.050740		S		Hypothetical protein	WP_014965748.1
NSED_RS07960	1331140..1331433	-	GCF_000299395.1	NC_018656.1	NitAR2-E4	IE	cog.010280	arCOG15029	S	-	Uncharacterized protein	WP_014965749.1
NSED_RS07965	1331433..1332422	-	GCF_000299395.1	NC_018656.1	NitAR2-E4	IE	cog.001325	arCOG04157	L	Dcm	Site-specific DNA methylase	WP_014965750.1
NSED_RS07970	1332529..1332933	+	GCF_000299395.1	NC_018656.1	NitAR2-E4	IE	cog.004726	arCOG06555	L	Vsr	DNA G:T-mismatch repair endonuclease	WP_014965751.1
NSED_RS07975	1333211..1333795	-	GCF_000299395.1	NC_018656.1	NitAR2-E4	IE	cog.050579	arCOG12025	S	-	Uncharacterized protein	WP_014965752.1
===	NKOR.02310	18	GCA_000299365.1	CP003842.1		IE
NKOR.02310	400016..401554	-	GCA_000299365.1	CP003842.1	NitKor-E2	IE	cog.019584		S		Hypothetical protein	AFS80362.1
NKOR.02315	401573..402820	-	GCA_000299365.1	CP003842.1	NitKor-E2	IE	cog.019141		S		Hypothetical protein	AFS80363.1
NKOR.02320	403317..403472	-	GCA_000299365.1	CP003842.1	NitKor-E2	IE	cog.027815		S		Hypothetical protein	AFS80364.1
NKOR.02335	404271..405203	-	GCA_000299365.1	CP003842.1	NitKor-E2	IE	cog.013595	arCOG08787	S	-	Uncharacterized protein	AFS80365.1
NKOR.02340	405250..406368	+	GCA_000299365.1	CP003842.1	NitKor-E2	IE	cog.027892		S		Hypothetical protein	AFS80366.1
NKOR.02345	406949..407146	-	GCA_000299365.1	CP003842.1	NitKor-E2	IE	cog.028636		S		Hypothetical protein	AFS80367.1
NKOR.02350	407187..409646	-	GCA_000299365.1	CP003842.1	NitKor-E2	IE	cog.028421	arCOG14083	R	-	CHAT domain containing protein, caspase family peptidase	AFS80368.1
NKOR.02355	409643..410530	-	GCA_000299365.1	CP003842.1	NitKor-E2	IE	cog.031690		S		Hypothetical protein	AFS80369.1
NKOR.02360	410927..411208	-	GCA_000299365.1	CP003842.1	NitKor-E2	IE	cog.023363	arCOG14072	S	-	Uncharacterized protein	AFS80370.1
NKOR.02365	411280..412071	+	GCA_000299365.1	CP003842.1	NitKor-E2	IE	cog.000043	arCOG03134	K	-	Transcriptional regulator, contains HTH domain	AFS80371.1
NKOR.02370	412061..412666	+	GCA_000299365.1	CP003842.1	NitKor-E2	IE	cog.000043	arCOG03134	K	-	Transcriptional regulator, contains HTH domain	AFS80372.1
NKOR.02375	412844..416140	+	GCA_000299365.1	CP003842.1	NitKor-E2	IE	cog.021733	arCOG11965	S	-	Uncharacterized protein	AFS80373.1
NKOR.02380	416556..417980	+	GCA_000299365.1	CP003842.1	NitKor-E2	IE	cog.021834	arCOG07561	K	-	Predicted membrane-associated trancriptional regulator	AFS80374.1
NKOR.02385	418271..418597	-	GCA_000299365.1	CP003842.1	NitKor-E2	IE	cog.004246	arCOG10601	S	-	Uncharacterized protein	AFS80375.1
NKOR.02390	418917..419519	+	GCA_000299365.1	CP003842.1	NitKor-E2	IE	cog.022415		S		Hypothetical protein	AFS80376.1
NKOR.02395	419866..420459	+	GCA_000299365.1	CP003842.1	NitKor-E2	IE	cog.017982		S		Hypothetical protein	AFS80377.1
NKOR.02400	420462..420965	+	GCA_000299365.1	CP003842.1	NitKor-E2	IE	cog.012811		S		Hypothetical protein	AFS80378.1
NKOR.02405	421888..423228	-	GCA_000299365.1	CP003842.1	NitKor-E2	IE	cog.001111	arCOG01242	X	XerC	XerD/XerC family integrase	AFS80379.1
===	NKOR.06150	31	GCA_000299365.1	CP003842.1		IE
NKOR.06150	1024663..1024896	-	GCA_000299365.1	CP003842.1	NitKor-E3	IE	cog.032371		S		Hypothetical protein	AFS81111.1
NKOR.06155	1025170..1026612	+	GCA_000299365.1	CP003842.1	NitKor-E3	IE	cog.001440	arCOG00563	M	-	Oligosaccharyl transferase, PMT/STT3 family	AFS81112.1
NKOR.06160	1026671..1027816	+	GCA_000299365.1	CP003842.1	NitKor-E3	IE	cog.000029	arCOG00894	M	-	Glycosyl transferase family 2	AFS81113.1
NKOR.06165	1027852..1028109	-	GCA_000299365.1	CP003842.1	NitKor-E3	IE	cog.012683	arCOG12096	S	-	Uncharacterized membrane protein	AFS81114.1
NKOR.06170	1028195..1028650	+	GCA_000299365.1	CP003842.1	NitKor-E3	IE	cog.013656		S		Hypothetical protein	AFS81115.1
NKOR.06175	1028686..1028940	-	GCA_000299365.1	CP003842.1	NitKor-E3	IE	cog.027570		S		Hypothetical protein	AFS81116.1
NKOR.06180	1028944..1029462	-	GCA_000299365.1	CP003842.1	NitKor-E3	IE	cog.004383	arCOG08800	S	-	PKD domain containing protein	AFS81117.1
NKOR.06185	1029825..1030070	-	GCA_000299365.1	CP003842.1	NitKor-E3	IE	cog.031143		S		Hypothetical protein	AFS81118.1
NKOR.06190	1030060..1030725	-	GCA_000299365.1	CP003842.1	NitKor-E3	IE	cog.014885		S		Hypothetical protein	AFS81119.1
NKOR.06195	1030779..1031330	-	GCA_000299365.1	CP003842.1	NitKor-E3	IE	cog.001990	arCOG10557	S	-	Uncharacterized protein	AFS81120.1
NKOR.06200	1031337..1031798	-	GCA_000299365.1	CP003842.1	NitKor-E3	IE	cog.023773		S		Hypothetical protein	AFS81121.1
NKOR.06205	1031773..1032222	-	GCA_000299365.1	CP003842.1	NitKor-E3	IE	cog.024117		S		Hypothetical protein	AFS81122.1
NKOR.06210	1032219..1032953	-	GCA_000299365.1	CP003842.1	NitKor-E3	IE	cog.029014		S		Hypothetical protein	AFS81123.1
NKOR.06215	1032950..1033489	-	GCA_000299365.1	CP003842.1	NitKor-E3	IE	cog.009707	arCOG14335	S	-	Uncharacterized protein	AFS81124.1
NKOR.06220	1033479..1035269	-	GCA_000299365.1	CP003842.1	NitKor-E3	IE	cog.030331	arCOG10350	E	-	Kazal-type serine protease inhibitor	AFS81125.1
NKOR.06225	1035321..1036133	-	GCA_000299365.1	CP003842.1	NitKor-E3	IE	cog.022596	arCOG10350	E	-	Kazal-type serine protease inhibitor	AFS81126.1
NKOR.06230	1036234..1036569	-	GCA_000299365.1	CP003842.1	NitKor-E3	IE	cog.022578	arCOG12813	S	-	Uncharacterized protein	AFS81127.1
NKOR.06235	1036763..1038475	-	GCA_000299365.1	CP003842.1	NitKor-E3	IE	cog.005226	arCOG02322	T	ResE	HAMP domain	AFS81128.1
NKOR.06240	1038545..1039345	-	GCA_000299365.1	CP003842.1	NitKor-E3	IE	cog.000043	arCOG03134	K	-	Transcriptional regulator, contains HTH domain	AFS81129.1
NKOR.06245	1039403..1039945	-	GCA_000299365.1	CP003842.1	NitKor-E3	IE	cog.002685	arCOG01471	R	-	Hemerythrin HHE cation binding domain containing protein	AFS81130.1
NKOR.06250	1039949..1040176	-	GCA_000299365.1	CP003842.1	NitKor-E3	IE	cog.020212	arCOG14336	S	-	Uncharacterized protein	AFS81131.1
NKOR.06255	1040239..1041573	-	GCA_000299365.1	CP003842.1	NitKor-E3	IE	cog.001775	arCOG03914	Q	SufI	Multicopper oxidase	AFS81132.1
NKOR.06260	1042509..1043042	+	GCA_000299365.1	CP003842.1	NitKor-E3	IE	cog.003358	arCOG08805	V	-	CopG/RHH family DNA binding protein	AFS81133.1
NKOR.06265	1043043..1044305	-	GCA_000299365.1	CP003842.1	NitKor-E3	IE	cog.001775	arCOG03914	Q	SufI	Multicopper oxidase	AFS81134.1
NKOR.06270	1044750..1045139	+	GCA_000299365.1	CP003842.1	NitKor-E3	IE	cog.005344	arCOG08757	S	-	Uncharacterized protein	AFS81135.1
NKOR.06275	1045797..1046039	+	GCA_000299365.1	CP003842.1	NitKor-E3	IE	cog.032802		S		Hypothetical protein	AFS81136.1
NKOR.06280	1046143..1048074	-	GCA_000299365.1	CP003842.1	NitKor-E3	IE	cog.014736	arCOG00368	L	SbcC	ATPase involved in DNA repair, SbcC	AFS81137.1
NKOR.06285	1048074..1048562	-	GCA_000299365.1	CP003842.1	NitKor-E3	IE	cog.015059		S		Hypothetical protein	AFS81138.1
NKOR.06290	1048546..1049181	-	GCA_000299365.1	CP003842.1	NitKor-E3	IE	cog.014844		S		Hypothetical protein	AFS81139.1
NKOR.06295	1049327..1049734	-	GCA_000299365.1	CP003842.1	NitKor-E3	IE	cog.049555		S		Hypothetical protein	AFS81140.1
NKOR.06300	1049856..1050998	-	GCA_000299365.1	CP003842.1	NitKor-E3	IE	cog.000603	arCOG01245	X	XerC	XerD/XerC family integrase, often contains N-terminal HTH domain	AFS81141.1
===	NPIRD3C.0497	25	GCA_000875775.1	CP010868.1		IE
NPIRD3C.0497	425411..426499	+	GCA_000875775.1	CP010868.1	NitD3C-E1	IE	cog.000603	arCOG01245	X	XerC	XerD/XerC family integrase, often contains N-terminal HTH domain	AJM91711.1
NPIRD3C.0498	426777..426899	+	GCA_000875775.1	CP010868.1	NitD3C-E1	IE	cog.034784	arCOG08550	V	VapB3	RHH/copG family antitoxin	AJM91712.1
NPIRD3C.0499	426899..427120	+	GCA_000875775.1	CP010868.1	NitD3C-E1	IE	cog.041466		S		Hypothetical protein	AJM91713.1
NPIRD3C.0500	427265..427489	+	GCA_000875775.1	CP010868.1	NitD3C-E1	IE	cog.046008		S		Hypothetical protein	AJM91714.1
NPIRD3C.0501	427563..428120	+	GCA_000875775.1	CP010868.1	NitD3C-E1	IE	cog.010675	arCOG03899	V	-	Restriction endonuclease, HNH family	AJM91715.1
NPIRD3C.0502	428197..428673	+	GCA_000875775.1	CP010868.1	NitD3C-E1	IE			S		Hypothetical protein	AJM91716.1
NPIRD3C.0503	428764..430158	+	GCA_000875775.1	CP010868.1	NitD3C-E1	IE			S		Hypothetical protein	AJM91717.1
NPIRD3C.0504	430213..430959	+	GCA_000875775.1	CP010868.1	NitD3C-E1	IE	cog.025529	arCOG08038	O	-	Putative membrane-associated protease inhibitor, contains alpha-2-macroglobulin-like domain	AJM91718.1
NPIRD3C.0505	430956..431216	+	GCA_000875775.1	CP010868.1	NitD3C-E1	IE			S		Hypothetical protein	AJM91719.1
NPIRD3C.0506	431321..431479	+	GCA_000875775.1	CP010868.1	NitD3C-E1	IE			S		Hypothetical protein	AJM91720.1
NPIRD3C.0507	431536..432705	+	GCA_000875775.1	CP010868.1	NitD3C-E1	IE	cog.007731	arCOG03296	K	-	Predicted transcriptional regulator containing an HTH domain and diverged ATP-binding domain (Schlafen-like)	AJM91721.1
NPIRD3C.0508	432774..433073	+	GCA_000875775.1	CP010868.1	NitD3C-E1	IE	cog.025250	arCOG14053	S	-	Uncharacterized membrane protein	AJM91722.1
NPIRD3C.0509	433086..433559	+	GCA_000875775.1	CP010868.1	NitD3C-E1	IE	cog.004296	arCOG04033	S	-	Uncharacterized protein	AJM91723.1
NPIRD3C.0510	433698..434303	+	GCA_000875775.1	CP010868.1	NitD3C-E1	IE			S		Hypothetical protein	AJM91724.1
NPIRD3C.0511	434367..434861	+	GCA_000875775.1	CP010868.1	NitD3C-E1	IE			S		Hypothetical protein	AJM91725.1
NPIRD3C.0512	434854..435414	+	GCA_000875775.1	CP010868.1	NitD3C-E1	IE	cog.001376	arCOG00724	K	-	Transcriptional regulator, PadR family	AJM91726.1
NPIRD3C.0513	435404..436570	+	GCA_000875775.1	CP010868.1	NitD3C-E1	IE	cog.005982	arCOG06861	S	-	Uncharacterized protein	AJM91727.1
NPIRD3C.0514	436731..438089	+	GCA_000875775.1	CP010868.1	NitD3C-E1	IE	cog.022348		S		Hypothetical protein	AJM91728.1
NPIRD3C.0515	438098..438382	+	GCA_000875775.1	CP010868.1	NitD3C-E1	IE	cog.045069		S		Hypothetical protein	AJM91729.1
NPIRD3C.0516	438430..439278	+	GCA_000875775.1	CP010868.1	NitD3C-E1	IE	cog.035635	arCOG00009	E	PotE	Amino acid transporter	AJM91730.1
NPIRD3C.0517	439275..440330	+	GCA_000875775.1	CP010868.1	NitD3C-E1	IE			S		Hypothetical protein	AJM91731.1
NPIRD3C.0518	440340..440480	-	GCA_000875775.1	CP010868.1	NitD3C-E1	IE	cog.045602		S		Hypothetical protein	AJM91732.1
NPIRD3C.0519	440854..441123	+	GCA_000875775.1	CP010868.1	NitD3C-E1	IE	cog.020544		S		Hypothetical protein	AJM91733.1
NPIRD3C.0520	441120..441641	+	GCA_000875775.1	CP010868.1	NitD3C-E1	IE			S		Hypothetical protein	AJM91734.1
===	NPIRD3C.0975	19	GCA_000875775.1	CP010868.1		IE
NPIRD3C.0975	819732..820787	+	GCA_000875775.1	CP010868.1	NitD3C-E2	IE	cog.000603	arCOG01245	X	XerC	XerD/XerC family integrase, often contains N-terminal HTH domain	AJM92187.1
NPIRD3C.0976	820791..821504	-	GCA_000875775.1	CP010868.1	NitD3C-E2	IE			S		Hypothetical protein	AJM92188.1
NPIRD3C.0977	821535..821756	+	GCA_000875775.1	CP010868.1	NitD3C-E2	IE	cog.039521		S		Hypothetical protein	AJM92189.1
NPIRD3C.0978	821753..821899	+	GCA_000875775.1	CP010868.1	NitD3C-E2	IE			S		Hypothetical protein	AJM92190.1
NPIRD3C.0979	821896..822249	+	GCA_000875775.1	CP010868.1	NitD3C-E2	IE		arCOG07904	V	-	PIN domain	AJM92191.1
NPIRD3C.0980	822495..822734	+	GCA_000875775.1	CP010868.1	NitD3C-E2	IE	cog.046008		S		Hypothetical protein	AJM92192.1
NPIRD3C.0981	822737..824641	+	GCA_000875775.1	CP010868.1	NitD3C-E2	IE			S		Hypothetical protein	AJM92193.1
NPIRD3C.0982	824621..825940	-	GCA_000875775.1	CP010868.1	NitD3C-E2	IE	cog.011556	arCOG04362	K	-	Transcriptional regulator, contains HTH domain	AJM92194.1
NPIRD3C.0983	826135..826248	+	GCA_000875775.1	CP010868.1	NitD3C-E2	IE			S		Hypothetical protein	AJM92195.1
NPIRD3C.0984	826948..827856	+	GCA_000875775.1	CP010868.1	NitD3C-E2	IE	cog.002112	arCOG07813	S	-	LamG-like jellyroll fold domain	AJM92196.1
NPIRD3C.0985	828048..829010	-	GCA_000875775.1	CP010868.1	NitD3C-E2	IE		arCOG08033	S	-	Uncharacterized protein	AJM92197.1
NPIRD3C.0986	829048..829338	-	GCA_000875775.1	CP010868.1	NitD3C-E2	IE			S		Hypothetical protein	AJM92198.1
NPIRD3C.0987	829515..829736	-	GCA_000875775.1	CP010868.1	NitD3C-E2	IE			S		Hypothetical protein	AJM92199.1
NPIRD3C.0988	829525..830418	+	GCA_000875775.1	CP010868.1	NitD3C-E2	IE	cog.002112	arCOG07813	S	-	LamG-like jellyroll fold domain	AJM92200.1
NPIRD3C.0989	830700..831473	+	GCA_000875775.1	CP010868.1	NitD3C-E2	IE	cog.000712	arCOG00073	E	CysH/DndC	PAPS reductase related enzyme fused to RNA-binding PUA domain and ferredoxin domain	AJM92201.1
NPIRD3C.0990	831504..831758	+	GCA_000875775.1	CP010868.1	NitD3C-E2	IE			S		Hypothetical protein	AJM92202.1
NPIRD3C.0991	831759..832577	+	GCA_000875775.1	CP010868.1	NitD3C-E2	IE	cog.004444	arCOG11113	L	-	ParB-like nuclease domain containing protein	AJM92203.1
NPIRD3C.0992	832578..833126	+	GCA_000875775.1	CP010868.1	NitD3C-E2	IE		arCOG11113	L	-	ParB-like nuclease domain containing protein	AJM92204.1
NPIRD3C.0993	833123..833770	+	GCA_000875775.1	CP010868.1	NitD3C-E2	IE	cog.000137	arCOG00970	O	PRE1	20S proteasome, beta subunit	AJM92205.1
===	NPIRD3C.1215	10	GCA_000875775.1	CP010868.1		IE
NPIRD3C.1215	1009273..1009494	+	GCA_000875775.1	CP010868.1	NitD3C-E3	IE	cog.032694		S		Hypothetical protein	AJM92427.1
NPIRD3C.1216	1009506..1010330	+	GCA_000875775.1	CP010868.1	NitD3C-E3	IE	cog.006082	arCOG01245	X	XerC	XerD/XerC family integrase, often contains N-terminal HTH domain	AJM92428.1
NPIRD3C.1217	1010581..1010796	+	GCA_000875775.1	CP010868.1	NitD3C-E3	IE			S		Hypothetical protein	AJM92429.1
NPIRD3C.1218	1010999..1011202	+	GCA_000875775.1	CP010868.1	NitD3C-E3	IE			S		Hypothetical protein	AJM92430.1
NPIRD3C.1219	1011363..1011656	+	GCA_000875775.1	CP010868.1	NitD3C-E3	IE	cog.000383	arCOG01055	K	-	Transcriptional regulator, contains HTH domain	AJM92431.1
NPIRD3C.1220	1011757..1012950	+	GCA_000875775.1	CP010868.1	NitD3C-E3	IE	cog.031864	arCOG03377	E	-	Serine protease	AJM92432.1
NPIRD3C.1221	1012978..1013220	+	GCA_000875775.1	CP010868.1	NitD3C-E3	IE			S		Hypothetical protein	AJM92433.1
NPIRD3C.1222	1013308..1013505	+	GCA_000875775.1	CP010868.1	NitD3C-E3	IE			S		Hypothetical protein	AJM92434.1
NPIRD3C.1223	1013502..1013648	+	GCA_000875775.1	CP010868.1	NitD3C-E3	IE			S		Hypothetical protein	AJM92435.1
===	NADRNF5_RS09895	15	GCF_000956175.1	NZ_CP011070.1		IE
NADRNF5_RS09895	1672194..1673384	+	GCF_000956175.1	NZ_CP011070.1	NitNF5-E1	IE	cog.000603	arCOG01245	X	XerC	XerD/XerC family integrase, often contains N-terminal HTH domain	WP_048118215.1
NADRNF5_RS09900	1673722..1673928	+	GCF_000956175.1	NZ_CP011070.1	NitNF5-E1	IE	cog.041466		S		Hypothetical protein	WP_048118218.1
NADRNF5_RS09905	1673925..1674488	+	GCF_000956175.1	NZ_CP011070.1	NitNF5-E1	IE	cog.010675	arCOG03899	V	-	Restriction endonuclease, HNH family	WP_048118226.1
NADRNF5_RS09910	1675003..1675863	+	GCF_000956175.1	NZ_CP011070.1	NitNF5-E1	IE	cog.036773	arCOG00130	G	-	MFS family permease	WP_048118229.1
NADRNF5_RS09915	1676005..1676280	+	GCF_000956175.1	NZ_CP011070.1	NitNF5-E1	IE	cog.011919		S		Hypothetical protein	WP_048118232.1
NADRNF5_RS09920	1676419..1676745	+	GCF_000956175.1	NZ_CP011070.1	NitNF5-E1	IE			S		Hypothetical protein	WP_048118235.1
NADRNF5_RS09925	1676765..1677121	-	GCF_000956175.1	NZ_CP011070.1	NitNF5-E1	IE		arCOG01057	K	HxlR	DNA-binding transcriptional regulator, HxlR family	WP_048118238.1
NADRNF5_RS09930	1677270..1677602	+	GCF_000956175.1	NZ_CP011070.1	NitNF5-E1	IE		arCOG01057	K	HxlR	DNA-binding transcriptional regulator, HxlR family	WP_048118241.1
NADRNF5_RS09935	1677586..1677846	+	GCF_000956175.1	NZ_CP011070.1	NitNF5-E1	IE	cog.028229		S		Hypothetical protein	WP_048118244.1
NADRNF5_RS09940	1677821..1678675	+	GCF_000956175.1	NZ_CP011070.1	NitNF5-E1	IE	cog.026938	arCOG01676	H	ThiF	Dinucleotide-utilizing enzyme involved in molybdopterin and thiamine biosynthesis	WP_052661938.1
NADRNF5_RS10775	1678669..1679007	+	GCF_000956175.1	NZ_CP011070.1	NitNF5-E1	IE			S		Hypothetical protein	WP_052661940.1
NADRNF5_RS09945	1678997..1679368	+	GCF_000956175.1	NZ_CP011070.1	NitNF5-E1	IE	cog.031555		S		Hypothetical protein	WP_048118247.1
NADRNF5_RS09955	1679753..1680025	+	GCF_000956175.1	NZ_CP011070.1	NitNF5-E1	IE	cog.014887		S		Hypothetical protein	WP_048118253.1
NADRNF5_RS10780	1680059..1680940	+	GCF_000956175.1	NZ_CP011070.1	NitNF5-E1	IE	cog.002165	arCOG03962	S	-	Uncharacterized protein with SCP/PR1 domains	WP_052661941.1
NADRNF5_RS09965	1680947..1681567	+	GCF_000956175.1	NZ_CP011070.1	NitNF5-E1	IE	cog.007312	arCOG10375	J	-	Cyclic phosphodiesterase-like protein	WP_048118256.1
===	NTE.01167	17	GCA_000730285.1	CP007174.1		IE
NTE.01167	985339..985971	+	GCA_000730285.1	CP007174.1	NitEve-E1	IE	cog.018908		S		Hypothetical protein	AIF83240.1
NTE.01168	985981..986412	-	GCA_000730285.1	CP007174.1	NitEve-E1	IE	cog.038551		S		Hypothetical protein	AIF83241.1
NTE.01169	986835..987221	+	GCA_000730285.1	CP007174.1	NitEve-E1	IE			S		Hypothetical protein	AIF83242.1
NTE.01170	987218..989068	+	GCA_000730285.1	CP007174.1	NitEve-E1	IE	cog.014608	arCOG03110	K	-	Predicted transciptional regulator, contains Fic and DeoR-like domains	AIF83243.1
NTE.01171	989277..989576	+	GCA_000730285.1	CP007174.1	NitEve-E1	IE			S		Hypothetical protein	AIF83244.1
NTE.01172	989619..989981	-	GCA_000730285.1	CP007174.1	NitEve-E1	IE			S		Hypothetical protein	AIF83245.1
NTE.01173	990159..990263	-	GCA_000730285.1	CP007174.1	NitEve-E1	IE			S		Hypothetical protein	AIF83246.1
NTE.01174	990274..993810	-	GCA_000730285.1	CP007174.1	NitEve-E1	IE	cog.037923		S		Hypothetical protein	AIF83247.1
NTE.01175	993884..994273	-	GCA_000730285.1	CP007174.1	NitEve-E1	IE			S		Hypothetical protein	AIF83248.1
NTE.01176	994737..995399	-	GCA_000730285.1	CP007174.1	NitEve-E1	IE	cog.013136		S		Hypothetical protein	AIF83249.1
NTE.01177	995427..996200	-	GCA_000730285.1	CP007174.1	NitEve-E1	IE			S		Hypothetical protein	AIF83250.1
NTE.01178	996437..996619	-	GCA_000730285.1	CP007174.1	NitEve-E1	IE	cog.042136		S		Hypothetical protein	AIF83251.1
NTE.01179	996616..997554	-	GCA_000730285.1	CP007174.1	NitEve-E1	IE	cog.000268	arCOG01241	X	XerC	XerD/XerC family integrase	AIF83252.1
NTE.01180	997633..997968	-	GCA_000730285.1	CP007174.1	NitEve-E1	IE			S		Hypothetical protein	AIF83253.1
NTE.01181	997971..998222	-	GCA_000730285.1	CP007174.1	NitEve-E1	IE			S		Hypothetical protein	AIF83254.1
NTE.01182	998343..999515	+	GCA_000730285.1	CP007174.1	NitEve-E1	IE	cog.034352	arCOG11113	L	-	ParB-like nuclease domain containing protein	AIF83255.1
NTE.01183	999512..1000915	-	GCA_000730285.1	CP007174.1	NitEve-E1	IE	cog.001111	arCOG01242	X	XerC	XerD/XerC family integrase	AIF83256.1
===	NTE.01854	41	GCA_000730285.1	CP007174.1		IE
NTE.01854	1538415..1538570	+	GCA_000730285.1	CP007174.1	NitEve-E2	IE	cog.036545		S		Hypothetical protein	AIF83914.1
NTE.01855	1538627..1539934	+	GCA_000730285.1	CP007174.1	NitEve-E2	IE	cog.000603	arCOG01245	X	XerC	XerD/XerC family integrase, often contains N-terminal HTH domain	AIF83915.1
NTE.01856	1539852..1540499	-	GCA_000730285.1	CP007174.1	NitEve-E2	IE	cog.037211		S		Hypothetical protein	AIF83916.1
NTE.01857	1540527..1540850	-	GCA_000730285.1	CP007174.1	NitEve-E2	IE	cog.045378		S		Hypothetical protein	AIF83917.1
NTE.01858	1541092..1541739	-	GCA_000730285.1	CP007174.1	NitEve-E2	IE	cog.013136		S		Hypothetical protein	AIF83918.1
NTE.01859	1541742..1542593	-	GCA_000730285.1	CP007174.1	NitEve-E2	IE	cog.031202		S		Hypothetical protein	AIF83919.1
NTE.01860	1542771..1543247	-	GCA_000730285.1	CP007174.1	NitEve-E2	IE	cog.032934		S		Hypothetical protein	AIF83920.1
NTE.01861	1543360..1543827	-	GCA_000730285.1	CP007174.1	NitEve-E2	IE			S		Hypothetical protein	AIF83921.1
NTE.01862	1544237..1544761	+	GCA_000730285.1	CP007174.1	NitEve-E2	IE		arCOG08812	M	-	Predicted S-layer protein with Ig-like domain	AIF83922.1
NTE.01863	1544824..1545579	-	GCA_000730285.1	CP007174.1	NitEve-E2	IE	cog.010560	arCOG08812	M	-	Predicted S-layer protein with Ig-like domain	AIF83923.1
NTE.01864	1545745..1546350	+	GCA_000730285.1	CP007174.1	NitEve-E2	IE	cog.003358	arCOG08805	V	-	CopG/RHH family DNA binding protein	AIF83924.1
NTE.01865	1546634..1546879	-	GCA_000730285.1	CP007174.1	NitEve-E2	IE	cog.038097		S		Hypothetical protein	AIF83925.1
NTE.01866	1547307..1547987	-	GCA_000730285.1	CP007174.1	NitEve-E2	IE	cog.017125	arCOG02487	M	-	Cell surface protein, a component of a putative secretion system	AIF83926.1
NTE.01867	1548198..1548416	-	GCA_000730285.1	CP007174.1	NitEve-E2	IE	cog.026497		S		Hypothetical protein	AIF83927.1
NTE.01868	1549076..1550359	+	GCA_000730285.1	CP007174.1	NitEve-E2	IE	cog.000703	arCOG02041	V	-	Protein containing Fe-S cluster, metallopeptidase and nuclease domain of phospholipase D family	AIF83928.1
NTE.01869	1550438..1550734	-	GCA_000730285.1	CP007174.1	NitEve-E2	IE	cog.001574	arCOG00626	R	TlyC	Hemolysins or related protein containing CBS domains	AIF83929.1
NTE.01870	1551507..1551845	-	GCA_000730285.1	CP007174.1	NitEve-E2	IE	cog.027237		S		Hypothetical protein	AIF83930.1
NTE.01871	1552120..1552218	-	GCA_000730285.1	CP007174.1	NitEve-E2	IE			S		Hypothetical protein	AIF83931.1
NTE.01872	1552215..1552586	-	GCA_000730285.1	CP007174.1	NitEve-E2	IE		arCOG04291	R	-	Sugar isomerase related protein	AIF83932.1
NTE.01873	1552564..1552866	-	GCA_000730285.1	CP007174.1	NitEve-E2	IE	cog.012664	arCOG04291	R	-	Sugar isomerase related protein	AIF83933.1
NTE.01874	1553233..1553502	-	GCA_000730285.1	CP007174.1	NitEve-E2	IE			S		Hypothetical protein	AIF83934.1
NTE.01875	1554164..1554379	+	GCA_000730285.1	CP007174.1	NitEve-E2	IE	cog.013347		S		Hypothetical protein	AIF83935.1
NTE.01876	1554580..1554909	-	GCA_000730285.1	CP007174.1	NitEve-E2	IE			S		Hypothetical protein	AIF83936.1
NTE.01878	1555135..1555464	-	GCA_000730285.1	CP007174.1	NitEve-E2	IE			S		Hypothetical protein	AIF83937.1
NTE.01879	1556078..1556224	+	GCA_000730285.1	CP007174.1	NitEve-E2	IE	cog.043409		S		Hypothetical protein	AIF83938.1
NTE.01880	1556226..1556468	+	GCA_000730285.1	CP007174.1	NitEve-E2	IE			S		Hypothetical protein	AIF83939.1
NTE.01881	1556795..1557742	-	GCA_000730285.1	CP007174.1	NitEve-E2	IE			S		Hypothetical protein	AIF83940.1
NTE.01882	1557739..1558086	-	GCA_000730285.1	CP007174.1	NitEve-E2	IE			S		Hypothetical protein	AIF83941.1
NTE.01883	1558083..1558265	-	GCA_000730285.1	CP007174.1	NitEve-E2	IE	cog.026930		S		Hypothetical protein	AIF83942.1
NTE.01884	1558827..1559039	+	GCA_000730285.1	CP007174.1	NitEve-E2	IE	cog.043979		S		Hypothetical protein	AIF83943.1
NTE.01885	1559041..1559202	+	GCA_000730285.1	CP007174.1	NitEve-E2	IE	cog.046837		S		Hypothetical protein	AIF83944.1
NTE.01886	1559214..1559432	+	GCA_000730285.1	CP007174.1	NitEve-E2	IE			S		Hypothetical protein	AIF83945.1
NTE.01887	1559412..1563014	-	GCA_000730285.1	CP007174.1	NitEve-E2	IE	cog.044542		S		Hypothetical protein	AIF83946.1
NTE.01888	1563906..1564031	-	GCA_000730285.1	CP007174.1	NitEve-E2	IE			S		Hypothetical protein	AIF83947.1
NTE.01889	1564153..1564284	+	GCA_000730285.1	CP007174.1	NitEve-E2	IE			S		Hypothetical protein	AIF83948.1
NTE.01890	1564326..1564685	-	GCA_000730285.1	CP007174.1	NitEve-E2	IE			S		Hypothetical protein	AIF83949.1
NTE.01891	1564682..1564996	-	GCA_000730285.1	CP007174.1	NitEve-E2	IE			S		Hypothetical protein	AIF83950.1
NTE.01892	1565210..1565377	+	GCA_000730285.1	CP007174.1	NitEve-E2	IE			S		Hypothetical protein	AIF83951.1
NTE.01893	1565386..1565583	+	GCA_000730285.1	CP007174.1	NitEve-E2	IE			S		Hypothetical protein	AIF83952.1
NTE.01894	1565670..1565882	-	GCA_000730285.1	CP007174.1	NitEve-E2	IE	cog.042772		S		Hypothetical protein	AIF83953.1
NTE.01895	1566080..1566691	+	GCA_000730285.1	CP007174.1	NitEve-E2	IE	cog.020173	arCOG04362	K	-	Transcriptional regulator, contains HTH domain	AIF83954.1
===	NTE.02528	18	GCA_000730285.1	CP007174.1		IE
NTE.02528	2080224..2081051	+	GCA_000730285.1	CP007174.1	NitEve-E3	IE	cog.035937		S		Hypothetical protein	AIF84576.1
NTE.02530	2081064..2081384	-	GCA_000730285.1	CP007174.1	NitEve-E3	IE			S		Hypothetical protein	AIF84577.1
NTE.02531	2081693..2081848	+	GCA_000730285.1	CP007174.1	NitEve-E3	IE	cog.022023		S		Hypothetical protein	AIF84578.1
NTE.02532	2081899..2082450	-	GCA_000730285.1	CP007174.1	NitEve-E3	IE	cog.039437		S		Hypothetical protein	AIF84579.1
NTE.02533	2082458..2082676	-	GCA_000730285.1	CP007174.1	NitEve-E3	IE			S		Hypothetical protein	AIF84580.1
NTE.02534	2082701..2083255	-	GCA_000730285.1	CP007174.1	NitEve-E3	IE	cog.042041		S		Hypothetical protein	AIF84581.1
NTE.02535	2083621..2084118	+	GCA_000730285.1	CP007174.1	NitEve-E3	IE	cog.043923		S		Hypothetical protein	AIF84582.1
NTE.02536	2084219..2084917	+	GCA_000730285.1	CP007174.1	NitEve-E3	IE		arCOG06139	V	-	HEPN domain containing protein	AIF84583.1
NTE.02537	2085165..2087258	-	GCA_000730285.1	CP007174.1	NitEve-E3	IE	cog.005932	arCOG00439	L	MCM2	ATPase involved in replication control, Cdc46/Mcm family	AIF84584.1
NTE.02538	2087301..2087546	-	GCA_000730285.1	CP007174.1	NitEve-E3	IE	cog.037471		S		Hypothetical protein	AIF84585.1
NTE.02539	2088334..2088450	-	GCA_000730285.1	CP007174.1	NitEve-E3	IE			S		Hypothetical protein	AIF84586.1
NTE.02540	2088899..2089180	+	GCA_000730285.1	CP007174.1	NitEve-E3	IE	cog.041045		S		Hypothetical protein	AIF84587.1
NTE.02541	2089177..2089611	+	GCA_000730285.1	CP007174.1	NitEve-E3	IE			S		Hypothetical protein	AIF84588.1
NTE.02542	2089617..2089994	+	GCA_000730285.1	CP007174.1	NitEve-E3	IE	cog.044101		S		Hypothetical protein	AIF84589.1
NTE.02543	2089997..2090110	+	GCA_000730285.1	CP007174.1	NitEve-E3	IE	cog.045183		S		Hypothetical protein	AIF84590.1
NTE.02544	2090095..2090277	+	GCA_000730285.1	CP007174.1	NitEve-E3	IE	cog.047214		S		Hypothetical protein	AIF84591.1
NTE.02545	2090291..2090698	+	GCA_000730285.1	CP007174.1	NitEve-E3	IE	cog.048360		S		Hypothetical protein	AIF84592.1
NTE.02546	2091054..2091293	+	GCA_000730285.1	CP007174.1	NitEve-E3	IE			S		Hypothetical protein	AIF84593.1
===	NTE.02560	16	GCA_000730285.1	CP007174.1		IE
NTE.02560	2105315..2105833	-	GCA_000730285.1	CP007174.1	NitEve-E4	IE	cog.003516	arCOG05252	F	-	Predicted secreted endonuclease distantly related to archaeal Holliday junction resolvase	AIF84607.1
NTE.02561	2105837..2106340	-	GCA_000730285.1	CP007174.1	NitEve-E4	IE	cog.003516	arCOG05252	F	-	Predicted secreted endonuclease distantly related to archaeal Holliday junction resolvase	AIF84608.1
NTE.02565	2109082..2109204	-	GCA_000730285.1	CP007174.1	NitEve-E4	IE			S		Hypothetical protein	AIF84609.1
NTE.02566	2109874..2110122	+	GCA_000730285.1	CP007174.1	NitEve-E4	IE			S		Hypothetical protein	AIF84610.1
NTE.02567	2110131..2110652	-	GCA_000730285.1	CP007174.1	NitEve-E4	IE	cog.003536	arCOG04971	K	WecD	Acetyltransferase (GNAT) family	AIF84611.1
NTE.02568	2110670..2110816	-	GCA_000730285.1	CP007174.1	NitEve-E4	IE	cog.031749	arCOG12644	S	-	Uncharacterized protein	AIF84612.1
NTE.02569	2118273..2118866	-	GCA_000730285.1	CP007174.1	NitEve-E4	IE	cog.000284	arCOG00786	V	Cas4	CRISPR-associated protein Cas4, RecB family exonuclease	AIF84613.1
NTE.02570	2118863..2119162	-	GCA_000730285.1	CP007174.1	NitEve-E4	IE	cog.000956	arCOG04194	V	Cas2	CRISPR-associated protein Cas2	AIF84614.1
NTE.02571	2119159..2120115	-	GCA_000730285.1	CP007174.1	NitEve-E4	IE	cog.000797	arCOG01452	V	Cas1	CRISPR-associated protein Cas1	AIF84615.1
NTE.02572	2120112..2120753	-	GCA_000730285.1	CP007174.1	NitEve-E4	IE	cog.001680	arCOG01439	V	Cas6	CRISPR-Cas system related protein, RAMP superfamily Cas6 group	AIF84616.1
NTE.02573	2120741..2122936	-	GCA_000730285.1	CP007174.1	NitEve-E4	IE	cog.001673	arCOG01445	V	Cas3	CRISPR-associated helicase Cas3	AIF84617.1
NTE.02574	2122908..2123657	-	GCA_000730285.1	CP007174.1	NitEve-E4	IE	cog.001945	arCOG02758	V	Cas5	CRISPR-Cas system related protein Cas5, RAMP superfamily	AIF84618.1
NTE.02575	2123651..2124601	-	GCA_000730285.1	CP007174.1	NitEve-E4	IE	cog.002392	arCOG02757	V	Cas7	CRISPR-Cas system related protein Cas7, RAMP superfamily	AIF84619.1
NTE.02576	2124598..2126313	-	GCA_000730285.1	CP007174.1	NitEve-E4	IE	cog.043706		S		Hypothetical protein	AIF84620.1
NTE.02577	2126470..2127816	-	GCA_000730285.1	CP007174.1	NitEve-E4	IE	cog.036047		X		XerC/XerD-like tyrosine integrase/Recombinase	AIF84621.1
NTE.02578	2127816..2128028	-	GCA_000730285.1	CP007174.1	NitEve-E4	IE			S		Hypothetical protein	AIF84622.1
===	NTE.02987	9	GCA_000730285.1	CP007174.1		IE
NTE.02987	2471541..2472797	-	GCA_000730285.1	CP007174.1	NitEve-E5	IE	cog.000808	arCOG02626	V	HsdS	Restriction endonuclease S subunit	AIF85022.1
NTE.02988	2472772..2474310	-	GCA_000730285.1	CP007174.1	NitEve-E5	IE	cog.001138	arCOG02632	V	HsdM	Type I restriction-modification system methyltransferase subunit	AIF85023.1
NTE.02989	2474326..2477124	-	GCA_000730285.1	CP007174.1	NitEve-E5	IE	cog.004148	arCOG00880	V	HsdR	Type I site-specific restriction-modification system, R (restriction) subunit or related helicase	AIF85024.1
NTE.02990	2477409..2478080	-	GCA_000730285.1	CP007174.1	NitEve-E5	IE			S		Hypothetical protein	AIF85025.1
NTE.02991	2478189..2479217	-	GCA_000730285.1	CP007174.1	NitEve-E5	IE	cog.001249	arCOG03042	R	-	TPR repeats containing protein	AIF85026.1
NTE.02992	2479336..2480727	+	GCA_000730285.1	CP007174.1	NitEve-E5	IE			S		Hypothetical protein	AIF85027.1
NTE.02993	2480716..2481309	-	GCA_000730285.1	CP007174.1	NitEve-E5	IE	cog.015628	arCOG04306	L	-	Predicted endonuclease, RecB family	AIF85028.1
NTE.02994	2481302..2483491	-	GCA_000730285.1	CP007174.1	NitEve-E5	IE	cog.018066	arCOG00702	O	AprE	Subtilisin-like serine protease	AIF85029.1
NTE.02995	2484860..2485990	-	GCA_000730285.1	CP007174.1	NitEve-E5	IE	cog.000603	arCOG01245	X	XerC	XerD/XerC family integrase, often contains N-terminal HTH domain	AIF85030.1
===	Ngar_c29070	15	GCA_000303155.1	CP002408.1		IE
Ngar_c29070	2263988..2264641	-	GCA_000303155.1	CP002408.1	NitGar-E4	IE			S		Hypothetical protein	AFU59826.1
Ngar_c29080	2264984..2265718	-	GCA_000303155.1	CP002408.1	NitGar-E4	IE		arCOG04347	Q	-	SAM-dependent methyltransferase	AFU59827.1
Ngar_c29090	2266171..2267058	+	GCA_000303155.1	CP002408.1	NitGar-E4	IE		arCOG01580	K	-	DNA-binding transcriptional regulator, Lrp family	AFU59828.1
Ngar_c29100	2267065..2268129	+	GCA_000303155.1	CP002408.1	NitGar-E4	IE		arCOG11439	S	-	Uncharacterized protein	AFU59829.1
Ngar_c29110	2268361..2269674	+	GCA_000303155.1	CP002408.1	NitGar-E4	IE	cog.030583		S		Hypothetical protein	AFU59830.1
Ngar_c29120	2269721..2270881	+	GCA_000303155.1	CP002408.1	NitGar-E4	IE		arCOG01191	V	-	HEPN domain containing protein	AFU59831.1
Ngar_c29130	2270982..2272520	+	GCA_000303155.1	CP002408.1	NitGar-E4	IE	cog.001138	arCOG02632	V	HsdM	Type I restriction-modification system methyltransferase subunit	AFU59832.1
Ngar_c29140	2272517..2273827	+	GCA_000303155.1	CP002408.1	NitGar-E4	IE	cog.000808	arCOG02626	V	HsdS	Restriction endonuclease S subunit	AFU59833.1
Ngar_c29150	2273829..2276933	+	GCA_000303155.1	CP002408.1	NitGar-E4	IE	cog.001573	arCOG00878	V	-	Type I site-specific restriction-modification system, R (restriction) subunit or related helicase	AFU59834.1
Ngar_c29160	2276990..2277271	-	GCA_000303155.1	CP002408.1	NitGar-E4	IE			S		Hypothetical protein	AFU59835.1
Ngar_c29170	2277271..2277879	-	GCA_000303155.1	CP002408.1	NitGar-E4	IE	cog.008232	arCOG03931	K	-	ArsR-like HTH and PAS domain	AFU59836.1
Ngar_c29180	2277936..2279519	-	GCA_000303155.1	CP002408.1	NitGar-E4	IE	cog.017152		S		Hypothetical protein	AFU59837.1
Ngar_c29190	2279516..2279674	-	GCA_000303155.1	CP002408.1	NitGar-E4	IE			S		Hypothetical protein	AFU59838.1
Ngar_c29200	2279962..2280954	-	GCA_000303155.1	CP002408.1	NitGar-E4	IE			S		Hypothetical protein	AFU59839.1
Ngar_c29210	2281064..2282428	-	GCA_000303155.1	CP002408.1	NitGar-E4	IE	cog.001111	arCOG01242	X	XerC	XerD/XerC family integrase	AFU59840.1
===	Ngar_c27730	30	GCA_000303155.1	CP002408.1		IE
Ngar_c27730	2157509..2158294	+	GCA_000303155.1	CP002408.1	NitGar-E5	IE		arCOG04024	V	-	Uncharacterized protein, DUF4258 family; predicted component of toxin-antitoxin system	AFU59694.1
Ngar_c27740	2158406..2158936	+	GCA_000303155.1	CP002408.1	NitGar-E5	IE	cog.029976		S		Hypothetical protein	AFU59695.1
Ngar_c27750	2159009..2159218	+	GCA_000303155.1	CP002408.1	NitGar-E5	IE			S		Hypothetical protein	AFU59696.1
Ngar_c27760	2159381..2159629	+	GCA_000303155.1	CP002408.1	NitGar-E5	IE			S		Hypothetical protein	AFU59697.1
Ngar_c27770	2159875..2160429	-	GCA_000303155.1	CP002408.1	NitGar-E5	IE	cog.001481	arCOG04291	R	-	Sugar isomerase related protein	AFU59698.1
Ngar_c27780	2160760..2162061	+	GCA_000303155.1	CP002408.1	NitGar-E5	IE	cog.013223	arCOG05088	S	-	Uncharacterized protein	AFU59699.1
Ngar_c27790	2162276..2162998	+	GCA_000303155.1	CP002408.1	NitGar-E5	IE	cog.002116	arCOG08101	L	-	Inactivated RecA-like ATPase associated with inactivated PolB gene	AFU59700.1
Ngar_c27800	2163031..2163282	+	GCA_000303155.1	CP002408.1	NitGar-E5	IE	cog.002114	arCOG07300	L	-	Uncharacterized protein associated with inactivated PolB-like polymerase	AFU59701.1
Ngar_c27810	2163263..2163529	+	GCA_000303155.1	CP002408.1	NitGar-E5	IE	cog.002114	arCOG07300	L	-	Uncharacterized protein associated with inactivated PolB-like polymerase	AFU59702.1
Ngar_c27820	2163526..2165787	+	GCA_000303155.1	CP002408.1	NitGar-E5	IE	cog.000201	arCOG00328	L	PolB3	DNA polymerase PolB3	AFU59703.1
Ngar_c27830	2166010..2166198	+	GCA_000303155.1	CP002408.1	NitGar-E5	IE	cog.029956		S		Hypothetical protein	AFU59704.1
Ngar_c27840	2166302..2167060	+	GCA_000303155.1	CP002408.1	NitGar-E5	IE	cog.036325		V		type II restriction enzyme	AFU59705.1
Ngar_c27850	2167064..2168347	-	GCA_000303155.1	CP002408.1	NitGar-E5	IE	cog.002616	arCOG00890	L	-	DNA modification methylase	AFU59706.1
Ngar_c27860	2168593..2169033	+	GCA_000303155.1	CP002408.1	NitGar-E5	IE			S		Hypothetical protein	AFU59707.1
Ngar_c27870	2169525..2170766	-	GCA_000303155.1	CP002408.1	NitGar-E5	IE	cog.011556	arCOG04362	K	-	Transcriptional regulator, contains HTH domain	AFU59708.1
Ngar_c27880	2171789..2172577	+	GCA_000303155.1	CP002408.1	NitGar-E5	IE	cog.045293		S		Hypothetical protein	AFU59709.1
Ngar_c27890	2172598..2172963	+	GCA_000303155.1	CP002408.1	NitGar-E5	IE			S		Hypothetical protein	AFU59710.1
Ngar_c27900	2172969..2173277	+	GCA_000303155.1	CP002408.1	NitGar-E5	IE			S		Hypothetical protein	AFU59711.1
Ngar_c27910	2173575..2174132	+	GCA_000303155.1	CP002408.1	NitGar-E5	IE			S		Hypothetical protein	AFU59712.1
Ngar_c27920	2174249..2174686	+	GCA_000303155.1	CP002408.1	NitGar-E5	IE	cog.045019		S		Hypothetical protein	AFU59713.1
Ngar_c27930	2174816..2176033	+	GCA_000303155.1	CP002408.1	NitGar-E5	IE	cog.006072	arCOG03902	X	-	IS4 transposase	AFU59714.1
Ngar_c27940	2176023..2176226	+	GCA_000303155.1	CP002408.1	NitGar-E5	IE	cog.044817		S		Hypothetical protein	AFU59715.1
Ngar_c27950	2176883..2177383	-	GCA_000303155.1	CP002408.1	NitGar-E5	IE	cog.046263		S		Hypothetical protein	AFU59716.1
Ngar_c27960	2177453..2177689	-	GCA_000303155.1	CP002408.1	NitGar-E5	IE			S		Hypothetical protein	AFU59717.1
Ngar_c27970	2178077..2178535	+	GCA_000303155.1	CP002408.1	NitGar-E5	IE			S		Hypothetical protein	AFU59718.1
Ngar_c27980	2179106..2179729	-	GCA_000303155.1	CP002408.1	NitGar-E5	IE			S		Hypothetical protein	AFU59719.1
Ngar_c27990	2179763..2179927	+	GCA_000303155.1	CP002408.1	NitGar-E5	IE			S		Hypothetical protein	AFU59720.1
Ngar_c28000	2179983..2180159	-	GCA_000303155.1	CP002408.1	NitGar-E5	IE			S		Hypothetical protein	AFU59721.1
Ngar_c28010	2180639..2180872	+	GCA_000303155.1	CP002408.1	NitGar-E5	IE			S		Hypothetical protein	AFU59722.1
Ngar_c28020	2180955..2182445	-	GCA_000303155.1	CP002408.1	NitGar-E5	IE	cog.001111	arCOG01242	X	XerC	XerD/XerC family integrase	AFU59723.1
===	Ngar_c16960	21	GCA_000303155.1	CP002408.1		IE
Ngar_c16960	1324529..1324960	+	GCA_000303155.1	CP002408.1	NitGar-E6	IE	cog.000027	arCOG01580	K	-	DNA-binding transcriptional regulator, Lrp family	AFU58629.1
Ngar_c16970	1325015..1326226	+	GCA_000303155.1	CP002408.1	NitGar-E6	IE	cog.000603	arCOG01245	X	XerC	XerD/XerC family integrase, often contains N-terminal HTH domain	AFU58630.1
Ngar_c16980	1326188..1327117	-	GCA_000303155.1	CP002408.1	NitGar-E6	IE			S		Hypothetical protein	AFU58631.1
Ngar_c16990	1327168..1327386	+	GCA_000303155.1	CP002408.1	NitGar-E6	IE			S		Hypothetical protein	AFU58632.1
Ngar_c17000	1327571..1327813	+	GCA_000303155.1	CP002408.1	NitGar-E6	IE			S		Hypothetical protein	AFU58633.1
Ngar_c17010	1327810..1328043	+	GCA_000303155.1	CP002408.1	NitGar-E6	IE			S		Hypothetical protein	AFU58634.1
Ngar_c17020	1328040..1329989	+	GCA_000303155.1	CP002408.1	NitGar-E6	IE		arCOG00439	L	MCM2	ATPase involved in replication control, Cdc46/Mcm family	AFU58635.1
Ngar_c17030	1330206..1330814	+	GCA_000303155.1	CP002408.1	NitGar-E6	IE	cog.015424	arCOG13393	S	-	Uncharacterized protein	AFU58636.1
Ngar_c17040	1331030..1331245	-	GCA_000303155.1	CP002408.1	NitGar-E6	IE	cog.001828	arCOG04501	K	-	AbrB family transcriptional regulator	AFU58637.1
Ngar_c17050	1331315..1331527	+	GCA_000303155.1	CP002408.1	NitGar-E6	IE			S		Hypothetical protein	AFU58638.1
Ngar_c17060	1331524..1331706	-	GCA_000303155.1	CP002408.1	NitGar-E6	IE	cog.000149	arCOG00818	V	AbrB	AbrB family transcriptional regulator	AFU58639.1
Ngar_c17070	1331813..1332331	+	GCA_000303155.1	CP002408.1	NitGar-E6	IE			S		Hypothetical protein	AFU58640.1
Ngar_c17080	1332945..1333340	-	GCA_000303155.1	CP002408.1	NitGar-E6	IE	cog.037463		S		Hypothetical protein	AFU58641.1
Ngar_c17090	1333510..1333866	+	GCA_000303155.1	CP002408.1	NitGar-E6	IE			S		Hypothetical protein	AFU58642.1
Ngar_c17100	1334038..1334631	+	GCA_000303155.1	CP002408.1	NitGar-E6	IE			S		Hypothetical protein	AFU58643.1
Ngar_c17110	1334664..1335377	+	GCA_000303155.1	CP002408.1	NitGar-E6	IE			S		Hypothetical protein	AFU58644.1
Ngar_c17120	1335395..1335901	+	GCA_000303155.1	CP002408.1	NitGar-E6	IE			S		Hypothetical protein	AFU58645.1
Ngar_c17130	1336374..1336547	+	GCA_000303155.1	CP002408.1	NitGar-E6	IE			S		Hypothetical protein	AFU58646.1
Ngar_c17140	1336730..1337425	+	GCA_000303155.1	CP002408.1	NitGar-E6	IE	cog.000926	arCOG02431	R	-	Predicted Rossmann fold nucleotide-binding protein	AFU58647.1
Ngar_c17150	1337518..1338075	+	GCA_000303155.1	CP002408.1	NitGar-E6	IE	cog.019516	arCOG13413	R	ComFC	Phosphoribosyl transferase domain, ComFC related	AFU58648.1
Ngar_c17160	1338072..1338266	-	GCA_000303155.1	CP002408.1	NitGar-E6	IE		arCOG10363	V	-	AbrB-like transcriptional regulator	AFU58649.1
===	Ngar_c12390	12	GCA_000303155.1	CP002408.1		IE
Ngar_c12390	965302..966315	+	GCA_000303155.1	CP002408.1	NitGar-E7	IE	cog.025253	arCOG09988	S	-	Uncharacterized protein; Proteasome alpha subunit (non-catalytic)	AFU58179.1
Ngar_c12400	966329..966508	-	GCA_000303155.1	CP002408.1	NitGar-E7	IE	cog.013439	arCOG00820	V	AbrB	AbrB family transcriptional regulator	AFU58180.1
Ngar_c12410	966632..967774	+	GCA_000303155.1	CP002408.1	NitGar-E7	IE	cog.000165	arCOG02134	X	-	Transposase	AFU58181.1
Ngar_c12420	967803..968531	+	GCA_000303155.1	CP002408.1	NitGar-E7	IE			S		Hypothetical protein	AFU58182.1
Ngar_c12430	968688..969005	-	GCA_000303155.1	CP002408.1	NitGar-E7	IE			S		Hypothetical protein	AFU58183.1
Ngar_c12440	969097..969960	+	GCA_000303155.1	CP002408.1	NitGar-E7	IE		arCOG01191	V	-	HEPN domain containing protein	AFU58184.1
Ngar_c12450	970311..970847	-	GCA_000303155.1	CP002408.1	NitGar-E7	IE	cog.005729	arCOG04157	L	Dcm	Site-specific DNA methylase	AFU58185.1
Ngar_c12460	970996..972153	-	GCA_000303155.1	CP002408.1	NitGar-E7	IE	cog.008459	arCOG12827	S	-	Uncharacterized protein	AFU58186.1
Ngar_c12470	972301..972912	+	GCA_000303155.1	CP002408.1	NitGar-E7	IE	cog.002545	arCOG05123	S	-	TIR domain containing protein	AFU58187.1
Ngar_c12480	973145..973585	+	GCA_000303155.1	CP002408.1	NitGar-E7	IE			S		Hypothetical protein	AFU58188.1
Ngar_c12490	973566..974039	+	GCA_000303155.1	CP002408.1	NitGar-E7	IE			S		Hypothetical protein	AFU58189.1
Ngar_c12500	974097..975371	+	GCA_000303155.1	CP002408.1	NitGar-E7	IE	cog.014624	arCOG03296	K	-	Predicted transcriptional regulator containing an HTH domain and diverged ATP-binding domain (Schlafen-like)	AFU58190.1
===	CENSYa.1093	34	GCA_000200715.1	DP000238.1		IE
CENSYa.1093	1127877..1128470	+	GCA_000200715.1	DP000238.1	CenSym-E3	IE		arCOG12026	S	-	Uncharacterized protein	ABK77722.1
CENSYa.1094	1128866..1129081	+	GCA_000200715.1	DP000238.1	CenSym-E3	IE	cog.005937	arCOG10597	R	-	Hemocyanin family protein, binds copper ions	ABK77723.1
CENSYa.1095	1129308..1129655	-	GCA_000200715.1	DP000238.1	CenSym-E3	IE			S		Hypothetical protein	ABK77724.1
CENSYa.1096	1129791..1129970	-	GCA_000200715.1	DP000238.1	CenSym-E3	IE			S		Hypothetical protein	ABK77725.1
CENSYa.1097	1130317..1130535	-	GCA_000200715.1	DP000238.1	CenSym-E3	IE			S		Hypothetical protein	ABK77726.1
CENSYa.1098	1130586..1130807	-	GCA_000200715.1	DP000238.1	CenSym-E3	IE			S		Hypothetical protein	ABK77727.1
CENSYa.1099	1130977..1131225	-	GCA_000200715.1	DP000238.1	CenSym-E3	IE			S		Hypothetical protein	ABK77728.1
CENSYa.1100	1131255..1131935	-	GCA_000200715.1	DP000238.1	CenSym-E3	IE	cog.006110	arCOG08819	S	-	Uncharacterized protein (expansion in Thaumarchaeota)	ABK77729.1
CENSYa.1101	1132295..1133257	+	GCA_000200715.1	DP000238.1	CenSym-E3	IE	cog.006110	arCOG08819	S	-	Uncharacterized protein (expansion in Thaumarchaeota)	ABK77730.1
CENSYa.1102	1133262..1133816	-	GCA_000200715.1	DP000238.1	CenSym-E3	IE			S		Hypothetical protein	ABK77731.1
CENSYa.1103	1134113..1135633	-	GCA_000200715.1	DP000238.1	CenSym-E3	IE	cog.012706	arCOG01245	X	XerC	XerD/XerC family integrase, often contains N-terminal HTH domain	ABK77732.1
CENSYa.1104	1135648..1135932	-	GCA_000200715.1	DP000238.1	CenSym-E3	IE			S		Hypothetical protein	ABK77733.1
CENSYa.1105	1135978..1136346	-	GCA_000200715.1	DP000238.1	CenSym-E3	IE			S		Hypothetical protein	ABK77734.1
CENSYa.1106	1136414..1137073	-	GCA_000200715.1	DP000238.1	CenSym-E3	IE	cog.036379		S		Hypothetical protein	ABK77735.1
CENSYa.1107	1137229..1139727	-	GCA_000200715.1	DP000238.1	CenSym-E3	IE		arCOG00885	K	SSL2	DNA or RNA helicase of superfamily II	ABK77736.1
CENSYa.1108	1139724..1141340	-	GCA_000200715.1	DP000238.1	CenSym-E3	IE	cog.003363	arCOG00108	L	Mod	Adenine specific DNA methylase Mod	ABK77737.1
CENSYa.1109	1142077..1142586	+	GCA_000200715.1	DP000238.1	CenSym-E3	IE	cog.005683	arCOG08730	S	-	Uncharacterized conserved Zn-binding protein	ABK77738.1
CENSYa.1110	1142673..1142894	-	GCA_000200715.1	DP000238.1	CenSym-E3	IE			S		Hypothetical protein	ABK77739.1
CENSYa.1111	1142897..1143076	-	GCA_000200715.1	DP000238.1	CenSym-E3	IE			S		Hypothetical protein	ABK77740.1
CENSYa.1112	1143199..1143930	-	GCA_000200715.1	DP000238.1	CenSym-E3	IE			S		Hypothetical protein	ABK77741.1
CENSYa.1113	1144034..1144522	+	GCA_000200715.1	DP000238.1	CenSym-E3	IE	cog.044780		S		Hypothetical protein	ABK77742.1
CENSYa.1114	1144768..1145238	-	GCA_000200715.1	DP000238.1	CenSym-E3	IE			S		Hypothetical protein	ABK77743.1
CENSYa.1115	1145295..1145516	-	GCA_000200715.1	DP000238.1	CenSym-E3	IE	cog.041259		S		Hypothetical protein	ABK77744.1
CENSYa.1116	1145681..1147495	-	GCA_000200715.1	DP000238.1	CenSym-E3	IE			S		Hypothetical protein	ABK77745.1
CENSYa.1117	1147995..1149071	+	GCA_000200715.1	DP000238.1	CenSym-E3	IE	cog.006164	arCOG03932	K	-	Icl-like HTH and PAS domain	ABK77746.1
CENSYa.1118	1149105..1149758	-	GCA_000200715.1	DP000238.1	CenSym-E3	IE	cog.023656	arCOG03889	S	-	Uncharacterized protein	ABK77747.1
CENSYa.1119	1149842..1150066	+	GCA_000200715.1	DP000238.1	CenSym-E3	IE			S		Hypothetical protein	ABK77748.1
CENSYa.1120	1150141..1152282	+	GCA_000200715.1	DP000238.1	CenSym-E3	IE	cog.008282	arCOG05223	L	-	ParB-like nuclease domain containing protein fused to HNH nuclease	ABK77749.1
CENSYa.1121	1152348..1152611	+	GCA_000200715.1	DP000238.1	CenSym-E3	IE	cog.004385	arCOG04792	X	-	Transposase	ABK77750.1
CENSYa.1122	1152673..1152807	+	GCA_000200715.1	DP000238.1	CenSym-E3	IE	cog.017799		S		Hypothetical protein	ABK77751.1
CENSYa.1123	1152895..1154877	+	GCA_000200715.1	DP000238.1	CenSym-E3	IE	cog.006766	arCOG00368	L	SbcC	ATPase involved in DNA repair, SbcC	ABK77752.1
CENSYa.1124	1154874..1155560	-	GCA_000200715.1	DP000238.1	CenSym-E3	IE	cog.013600	arCOG12280	S	-	Uncharacterized membrane protein	ABK77753.1
CENSYa.1125	1155560..1156894	-	GCA_000200715.1	DP000238.1	CenSym-E3	IE	cog.000936	arCOG01391	M	-	Glycosyl transferase family 2	ABK77754.1
CENSYa.1126	1156940..1157869	-	GCA_000200715.1	DP000238.1	CenSym-E3	IE	cog.006208		S		Hypothetical protein	ABK77755.1
===	MY1_RS02765	23	GCF_000220175.1	NZ_AFPU01000001.1		IE
MY1_RS02765	473723..474901	+	GCF_000220175.1	NZ_AFPU01000001.1	NitKor_MY1-E1	IE	cog.000603	arCOG01245	X	XerC	XerD/XerC family integrase, often contains N-terminal HTH domain	WP_007550067.1
MY1_RS02770	475112..475447	+	GCF_000220175.1	NZ_AFPU01000001.1	NitKor_MY1-E1	IE			S		Hypothetical protein	WP_007550070.1
MY1_RS02775	475760..475942	+	GCF_000220175.1	NZ_AFPU01000001.1	NitKor_MY1-E1	IE	cog.008321	arCOG12027	S	-	Metal-binding protein, Zn-ribbon like signature	WP_007550072.1
MY1_RS02780	475984..476601	+	GCF_000220175.1	NZ_AFPU01000001.1	NitKor_MY1-E1	IE	cog.000115	arCOG01475	P	MMT1	Predicted Co/Zn/Cd cation transporter	WP_007550073.1
MY1_RS02785	476658..477131	+	GCF_000220175.1	NZ_AFPU01000001.1	NitKor_MY1-E1	IE	cog.005947	arCOG12090	S	-	Uncharacterized protein	WP_052296736.1
MY1_RS09475	477201..477410	-	GCF_000220175.1	NZ_AFPU01000001.1	NitKor_MY1-E1	IE	cog.003047	arCOG08662	S	-	Uncharacterized conserved metal-binding protein	WP_081470666.1
MY1_RS02790	477522..479252	-	GCF_000220175.1	NZ_AFPU01000001.1	NitKor_MY1-E1	IE	cog.005486	arCOG08812	M	-	Predicted S-layer protein with Ig-like domain	WP_007550075.1
MY1_RS02795	479257..479934	-	GCF_000220175.1	NZ_AFPU01000001.1	NitKor_MY1-E1	IE	cog.011290	arCOG12844	S	-	Uncharacterized protein	WP_007550076.1
MY1_RS02800	479936..480922	-	GCF_000220175.1	NZ_AFPU01000001.1	NitKor_MY1-E1	IE	cog.005964	arCOG08795	M	-	Predicted S-layer protein with Ig-like domain	WP_007550077.1
MY1_RS02805	481081..481374	-	GCF_000220175.1	NZ_AFPU01000001.1	NitKor_MY1-E1	IE	cog.006765	arCOG08680	S	-	Uncharacterized protein	WP_007550078.1
MY1_RS02810	481442..481948	-	GCF_000220175.1	NZ_AFPU01000001.1	NitKor_MY1-E1	IE	cog.001202	arCOG02611	K	-	Predicted transcriptional regulator, containd two HTH domains	WP_048109551.1
MY1_RS02815	481950..482333	-	GCF_000220175.1	NZ_AFPU01000001.1	NitKor_MY1-E1	IE	cog.000717	arCOG03916	S	-	Uncharacterized membrane protein	WP_048109553.1
MY1_RS09480	482428..482640	+	GCF_000220175.1	NZ_AFPU01000001.1	NitKor_MY1-E1	IE	cog.003047	arCOG08662	S	-	Uncharacterized conserved metal-binding protein	WP_081470634.1
MY1_RS02820	482718..484259	+	GCF_000220175.1	NZ_AFPU01000001.1	NitKor_MY1-E1	IE	cog.004928	arCOG03564	V	Vgb	Streptogramin lyase	WP_081470635.1
MY1_RS02825	484365..484895	+	GCF_000220175.1	NZ_AFPU01000001.1	NitKor_MY1-E1	IE	cog.005433	arCOG12843	S	-	Uncharacterized protein	WP_007550085.1
MY1_RS02830	485057..485422	+	GCF_000220175.1	NZ_AFPU01000001.1	NitKor_MY1-E1	IE	cog.001186	arCOG04559	P	EmrE	Membrane transporter of cations and cationic drugs	WP_048109555.1
MY1_RS02835	485410..485742	+	GCF_000220175.1	NZ_AFPU01000001.1	NitKor_MY1-E1	IE	cog.001186	arCOG04559	P	EmrE	Membrane transporter of cations and cationic drugs	WP_048109556.1
MY1_RS09385	485907..487091	+	GCF_000220175.1	NZ_AFPU01000001.1	NitKor_MY1-E1	IE	cog.014855	arCOG12798	S	-	Uncharacterized protein	WP_007550089.1
MY1_RS02845	487118..487822	+	GCF_000220175.1	NZ_AFPU01000001.1	NitKor_MY1-E1	IE			S		Hypothetical protein	WP_007550090.1
MY1_RS02850	487960..489303	+	GCF_000220175.1	NZ_AFPU01000001.1	NitKor_MY1-E1	IE	cog.001755	arCOG02777	V	Mrr	Endonuclease, HJR/Mrr/RecB family	WP_081470667.1
MY1_RS02855	489426..490904	-	GCF_000220175.1	NZ_AFPU01000001.1	NitKor_MY1-E1	IE		arCOG03177	K	MarR	Transcriptional regulator, MarR family	WP_007550092.1
MY1_RS02860	490955..491194	+	GCF_000220175.1	NZ_AFPU01000001.1	NitKor_MY1-E1	IE			S		Hypothetical protein	WP_048109557.1
MY1_RS02865	491331..493001	+	GCF_000220175.1	NZ_AFPU01000001.1	NitKor_MY1-E1	IE	cog.003903	arCOG06914	X	-	Phage or plasmid associated DNA primase, primpol domain	WP_007550095.1
===	MY1_RS05960	24	GCF_000220175.1	NZ_AFPU01000001.1		IE
MY1_RS05960	1019255..1019596	+	GCF_000220175.1	NZ_AFPU01000001.1	NitKor_MY1-E2	IE			S		Hypothetical protein	WP_007550936.1
MY1_RS05965	1019585..1021855	-	GCF_000220175.1	NZ_AFPU01000001.1	NitKor_MY1-E2	IE	cog.035171	arCOG06693	S	-	Uncharacterized protein	WP_048109864.1
MY1_RS05970	1022096..1023061	-	GCF_000220175.1	NZ_AFPU01000001.1	NitKor_MY1-E2	IE	cog.002631	arCOG04994	E	-	Zn-dependent protease	WP_007550939.1
MY1_RS05975	1023152..1023874	-	GCF_000220175.1	NZ_AFPU01000001.1	NitKor_MY1-E2	IE	cog.000133	arCOG01739	U	LepB	Signal peptidase I	WP_007550940.1
MY1_RS05980	1023877..1024158	-	GCF_000220175.1	NZ_AFPU01000001.1	NitKor_MY1-E2	IE	cog.034621	arCOG02717	S	-	Predicted membrane protein, DUF131 family	WP_048109867.1
MY1_RS05985	1024155..1024613	-	GCF_000220175.1	NZ_AFPU01000001.1	NitKor_MY1-E2	IE	cog.001430	arCOG03293	S	XynA	Uncharacterized membrane protein	WP_048110455.1
MY1_RS05990	1024928..1025956	-	GCF_000220175.1	NZ_AFPU01000001.1	NitKor_MY1-E2	IE	cog.002663	arCOG03788	V	-	LEA14-like dessication related protein	WP_007550943.1
MY1_RS05995	1026042..1026746	-	GCF_000220175.1	NZ_AFPU01000001.1	NitKor_MY1-E2	IE	cog.001213	arCOG03192	L	-	Endonuclease YncB, thermonuclease family	WP_081470673.1
MY1_RS06000	1027080..1027685	-	GCF_000220175.1	NZ_AFPU01000001.1	NitKor_MY1-E2	IE			S		Hypothetical protein	WP_048109869.1
MY1_RS06005	1028039..1028221	+	GCF_000220175.1	NZ_AFPU01000001.1	NitKor_MY1-E2	IE	cog.008321	arCOG12027	S	-	Metal-binding protein, Zn-ribbon like signature	WP_048109871.1
MY1_RS06010	1028230..1029456	-	GCF_000220175.1	NZ_AFPU01000001.1	NitKor_MY1-E2	IE	cog.000808	arCOG02626	V	HsdS	Restriction endonuclease S subunit	WP_007550947.1
MY1_RS06015	1029460..1032513	-	GCF_000220175.1	NZ_AFPU01000001.1	NitKor_MY1-E2	IE	cog.001573	arCOG00878	V	-	Type I site-specific restriction-modification system, R (restriction) subunit or related helicase	WP_007550948.1
MY1_RS09405	1032510..1033643	-	GCF_000220175.1	NZ_AFPU01000001.1	NitKor_MY1-E2	IE	cog.000808	arCOG02626	V	HsdS	Restriction endonuclease S subunit	WP_007550949.1
MY1_RS06025	1033690..1035258	-	GCF_000220175.1	NZ_AFPU01000001.1	NitKor_MY1-E2	IE	cog.001138	arCOG02632	V	HsdM	Type I restriction-modification system methyltransferase subunit	WP_048110460.1
MY1_RS06030	1035379..1036764	-	GCF_000220175.1	NZ_AFPU01000001.1	NitKor_MY1-E2	IE	cog.000231	arCOG00541	J	YSH1	5'-3' Exoribonuclease of the beta-lactamase fold involved in RNA processing	WP_007550951.1
MY1_RS06035	1036884..1040507	+	GCF_000220175.1	NZ_AFPU01000001.1	NitKor_MY1-E2	IE	cog.003237	arCOG03779	V	McrB	GTPase subunit of restriction endonuclease	WP_007550952.1
MY1_RS06040	1040504..1041937	+	GCF_000220175.1	NZ_AFPU01000001.1	NitKor_MY1-E2	IE	cog.026986	arCOG05102	V	McrC	McrBC 5-methylcytosine restriction system component	WP_007550953.1
MY1_RS06045	1042027..1044243	+	GCF_000220175.1	NZ_AFPU01000001.1	NitKor_MY1-E2	IE	cog.007088	arCOG05724	V	-	RecB family restriction endonuclease, SeqA-like protein	WP_007550954.1
MY1_RS06050	1044215..1044622	+	GCF_000220175.1	NZ_AFPU01000001.1	NitKor_MY1-E2	IE			S		Hypothetical protein	WP_048109874.1
MY1_RS06055	1044619..1044951	+	GCF_000220175.1	NZ_AFPU01000001.1	NitKor_MY1-E2	IE			S		Hypothetical protein	WP_048109877.1
MY1_RS06060	1045100..1045885	+	GCF_000220175.1	NZ_AFPU01000001.1	NitKor_MY1-E2	IE	cog.000794	arCOG02273	K	-	Transcriptional regulator, contains HTH domain	WP_007550959.1
MY1_RS06065	1046160..1046663	-	GCF_000220175.1	NZ_AFPU01000001.1	NitKor_MY1-E2	IE			S		Hypothetical protein	WP_007550961.1
MY1_RS06070	1046746..1047297	-	GCF_000220175.1	NZ_AFPU01000001.1	NitKor_MY1-E2	IE			S		Hypothetical protein	WP_048109879.1
MY1_RS06075	1047568..1048644	-	GCF_000220175.1	NZ_AFPU01000001.1	NitKor_MY1-E2	IE	cog.000603	arCOG01245	X	XerC	XerD/XerC family integrase, often contains N-terminal HTH domain	WP_081470652.1
===	MY1_RS06870	15	GCF_000220175.1	NZ_AFPU01000001.1		IE
MY1_RS06870	1185097..1186215	+	GCF_000220175.1	NZ_AFPU01000001.1	NitKor_MY1-E3	IE	cog.001111	arCOG01242	X	XerC	XerD/XerC family integrase	WP_007551168.1
MY1_RS06875	1186575..1187735	-	GCF_000220175.1	NZ_AFPU01000001.1	NitKor_MY1-E3	IE	cog.002487	arCOG01953	P	KefB	Potassium-efflux system protein KefB	WP_007551170.1
MY1_RS06880	1187955..1189121	-	GCF_000220175.1	NZ_AFPU01000001.1	NitKor_MY1-E3	IE	cog.000081	arCOG01953	P	KefB	Potassium-efflux system protein KefB	WP_007551172.1
MY1_RS06885	1189641..1190741	-	GCF_000220175.1	NZ_AFPU01000001.1	NitKor_MY1-E3	IE	cog.020358	arCOG02578	R	WrbA	Multimeric flavodoxin WrbA	WP_007551174.1
MY1_RS09545	1190905..1191075	+	GCF_000220175.1	NZ_AFPU01000001.1	NitKor_MY1-E3	IE	cog.002335	arCOG01667	S	-	Zinc finger domain containing protein (CDGSH-type)	WP_007551175.1
MY1_RS06895	1191297..1192154	-	GCF_000220175.1	NZ_AFPU01000001.1	NitKor_MY1-E3	IE	cog.004310	arCOG06037	E	GloA	Catechol 2,3-dioxygenase or other lactoylglutathione lyase family enzyme	WP_007551176.1
MY1_RS06900	1192633..1193055	+	GCF_000220175.1	NZ_AFPU01000001.1	NitKor_MY1-E3	IE	cog.005615	arCOG08684	R	-	Roadblock/LC7 domain superfamily protein	WP_048109964.1
MY1_RS06905	1193093..1193899	+	GCF_000220175.1	NZ_AFPU01000001.1	NitKor_MY1-E3	IE	cog.000043	arCOG03134	K	-	Transcriptional regulator, contains HTH domain	WP_048109966.1
MY1_RS06910	1193902..1194081	-	GCF_000220175.1	NZ_AFPU01000001.1	NitKor_MY1-E3	IE	cog.023245		S		Hypothetical protein	WP_007551182.1
MY1_RS06915	1194609..1194788	-	GCF_000220175.1	NZ_AFPU01000001.1	NitKor_MY1-E3	IE			S		Hypothetical protein	WP_007551184.1
MY1_RS06920	1195555..1195941	+	GCF_000220175.1	NZ_AFPU01000001.1	NitKor_MY1-E3	IE	cog.005344	arCOG08757	S	-	Uncharacterized protein	WP_007551188.1
MY1_RS06925	1196100..1196633	+	GCF_000220175.1	NZ_AFPU01000001.1	NitKor_MY1-E3	IE	cog.003358	arCOG08805	V	-	CopG/RHH family DNA binding protein	WP_007551190.1
MY1_RS06930	1196634..1197980	-	GCF_000220175.1	NZ_AFPU01000001.1	NitKor_MY1-E3	IE	cog.001775	arCOG03914	Q	SufI	Multicopper oxidase	WP_048109971.1
MY1_RS06935	1198545..1199840	+	GCF_000220175.1	NZ_AFPU01000001.1	NitKor_MY1-E3	IE	cog.000080	arCOG00238	P	ArsB	Na+/H+ antiporter NhaD or related arsenite permease	WP_007551192.1
MY1_RS06940	1200072..1200494	-	GCF_000220175.1	NZ_AFPU01000001.1	NitKor_MY1-E3	IE	cog.000001	arCOG02053	T	UspA	Nucleotide-binding protein, UspA family	WP_007551193.1
===	Nmar.0886	25	GCA_000018465.1	CP000866.1		IE
Nmar.0887	778118..778672	-	GCA_000018465.1	CP000866.1	NitMar-E1	IE	cog.010388	arCOG11729	S	-	Uncharacterized protein	ABX12783.1
Nmar.0888	778828..780228	-	GCA_000018465.1	CP000866.1	NitMar-E1	IE	cog.007305	arCOG00770	K	DinG	Rad3-related DNA helicase	ABX12784.1
Nmar.0889	780605..780922	+	GCA_000018465.1	CP000866.1	NitMar-E1	IE	cog.002388	arCOG08959	S	-	Uncharacterized protein	ABX12785.1
Nmar.0890	780986..781231	+	GCA_000018465.1	CP000866.1	NitMar-E1	IE	cog.012240	arCOG11730	S	-	Uncharacterized protein	ABX12786.1
Nmar.0891	781540..781806	+	GCA_000018465.1	CP000866.1	NitMar-E1	IE	cog.009135	arCOG10560	S	-	Uncharacterized protein	ABX12787.1
Nmar.0892	781999..782535	-	GCA_000018465.1	CP000866.1	NitMar-E1	IE	cog.008965	arCOG10561	S	-	Uncharacterized protein	ABX12788.1
Nmar.0893	782577..782846	-	GCA_000018465.1	CP000866.1	NitMar-E1	IE	cog.014380	arCOG11731	S	-	Uncharacterized protein	ABX12789.1
Nmar.0894	783332..783580	-	GCA_000018465.1	CP000866.1	NitMar-E1	IE	cog.010399	arCOG10562	S	-	Uncharacterized protein	ABX12790.1
Nmar.0895	783883..784473	+	GCA_000018465.1	CP000866.1	NitMar-E1	IE	cog.008724	arCOG10563	S	-	Uncharacterized protein	ABX12791.1
Nmar.0896	784509..784838	+	GCA_000018465.1	CP000866.1	NitMar-E1	IE	cog.010962	arCOG10564	S	-	Uncharacterized protein	ABX12792.1
Nmar.0897	785551..785784	+	GCA_000018465.1	CP000866.1	NitMar-E1	IE	cog.008360	arCOG07442	S	-	Uncharacterized protein	ABX12793.1
Nmar.0898	785852..786319	+	GCA_000018465.1	CP000866.1	NitMar-E1	IE	cog.007658	arCOG08730	S	-	Uncharacterized conserved Zn-binding protein	ABX12794.1
Nmar.0899	786988..787221	-	GCA_000018465.1	CP000866.1	NitMar-E1	IE	cog.008074	arCOG10566	S	-	Uncharacterized protein	ABX12795.1
Nmar.0900	787291..787641	+	GCA_000018465.1	CP000866.1	NitMar-E1	IE	cog.005444	arCOG07348	S	-	Uncharacterized protein	ABX12796.1
Nmar.0901	788095..788304	+	GCA_000018465.1	CP000866.1	NitMar-E1	IE	cog.015407	arCOG12823	S	-	Uncharacterized protein	ABX12797.1
Nmar.0902	788330..788872	+	GCA_000018465.1	CP000866.1	NitMar-E1	IE	cog.006579	arCOG11448	S	-	Uncharacterized protein	ABX12798.1
Nmar.0903	788897..789313	-	GCA_000018465.1	CP000866.1	NitMar-E1	IE	cog.005152	arCOG08754	S	-	Uncharacterized protein	ABX12799.1
Nmar.0904	789419..789718	+	GCA_000018465.1	CP000866.1	NitMar-E1	IE	cog.009842	arCOG11449	S	-	Uncharacterized protein	ABX12800.1
Nmar.0905	789744..790391	-	GCA_000018465.1	CP000866.1	NitMar-E1	IE	cog.024327		S		Hypothetical protein	ABX12801.1
Nmar.0906	791128..791799	-	GCA_000018465.1	CP000866.1	NitMar-E1	IE	cog.008483	arCOG00786	V	Cas4	CRISPR-associated protein Cas4, RecB family exonuclease	ABX12802.1
Nmar.0907	791835..792236	-	GCA_000018465.1	CP000866.1	NitMar-E1	IE	cog.010312	arCOG11732	S	-	Uncharacterized protein	ABX12803.1
Nmar.0908	792290..792487	+	GCA_000018465.1	CP000866.1	NitMar-E1	IE	cog.012239	arCOG11733	S	-	Uncharacterized protein	ABX12804.1
Nmar.0909	792948..793280	+	GCA_000018465.1	CP000866.1	NitMar-E1	IE	cog.013262	arCOG12824	S	-	Uncharacterized protein	ABX12805.1
Nmar.0910	793511..794554	+	GCA_000018465.1	CP000866.1	NitMar-E1	IE		arCOG10358	R	-	Uncharacterized secreted protein, contains macroglobulin-like domain	ABX12806.1
===	Nmar.0603	13	GCA_000018465.1	CP000866.1		IE
Nmar.0603	537875..539041	+	GCA_000018465.1	CP000866.1	NitMar-E2	IE	cog.000603	arCOG01245	X	XerC	XerD/XerC family integrase, often contains N-terminal HTH domain	ABX12499.1
Nmar.0604	539483..540115	+	GCA_000018465.1	CP000866.1	NitMar-E2	IE			S		Hypothetical protein	ABX12500.1
Nmar.0605	540147..541508	-	GCA_000018465.1	CP000866.1	NitMar-E2	IE	cog.000808	arCOG02626	V	HsdS	Restriction endonuclease S subunit	ABX12501.1
Nmar.0606	541510..543081	-	GCA_000018465.1	CP000866.1	NitMar-E2	IE	cog.001138	arCOG02632	V	HsdM	Type I restriction-modification system methyltransferase subunit	ABX12502.1
Nmar.0607	543154..544470	+	GCA_000018465.1	CP000866.1	NitMar-E2	IE	cog.000808	arCOG02626	V	HsdS	Restriction endonuclease S subunit	ABX12503.1
Nmar.0608	544537..547557	+	GCA_000018465.1	CP000866.1	NitMar-E2	IE	cog.001573	arCOG00878	V	-	Type I site-specific restriction-modification system, R (restriction) subunit or related helicase	ABX12504.1
Nmar.0609	547547..548086	+	GCA_000018465.1	CP000866.1	NitMar-E2	IE	cog.001379	arCOG02625	R	-	Predicted metal-dependent hydrolase	ABX12505.1
Nmar.0610	548173..550365	+	GCA_000018465.1	CP000866.1	NitMar-E2	IE	cog.007088	arCOG05724	V	-	RecB family restriction endonuclease, SeqA-like protein	ABX12506.1
Nmar.0611	550362..550865	+	GCA_000018465.1	CP000866.1	NitMar-E2	IE			S		Hypothetical protein	ABX12507.1
Nmar.0612	550928..551785	+	GCA_000018465.1	CP000866.1	NitMar-E2	IE			S		Hypothetical protein	ABX12508.1
Nmar.0613	551790..552731	-	GCA_000018465.1	CP000866.1	NitMar-E2	IE	cog.000268	arCOG01241	X	XerC	XerD/XerC family integrase	ABX12509.1
Nmar.0614	552946..553557	+	GCA_000018465.1	CP000866.1	NitMar-E2	IE	cog.046120	arCOG08622	S	-	Uncharacterized protein	ABX12510.1
Nmar.0615	553550..554134	+	GCA_000018465.1	CP000866.1	NitMar-E2	IE	cog.005735	arCOG09615	S	-	Uncharacterized protein	ABX12511.1
===	Nmar.1127	43	GCA_000018465.1	CP000866.1		IE
Nmar.1127	1029839..1030519	+	GCA_000018465.1	CP000866.1	NitMar-E3	IE			S		Hypothetical protein	ABX13023.1
Nmar.1128	1030587..1031477	-	GCA_000018465.1	CP000866.1	NitMar-E3	IE	cog.000779	arCOG01005	P	LraI	ABC-type metal ion transport system, periplasmic component/surface adhesin	ABX13024.1
Nmar.1129	1031846..1033210	-	GCA_000018465.1	CP000866.1	NitMar-E3	IE	cog.003181	arCOG10597	R	-	Hemocyanin family protein, binds copper ions	ABX13025.1
Nmar.1130	1033565..1034743	-	GCA_000018465.1	CP000866.1	NitMar-E3	IE	cog.003097	arCOG00576	P	-	Predicted divalent heavy-metal cations transporter	ABX13026.1
Nmar.1131	1034733..1035788	-	GCA_000018465.1	CP000866.1	NitMar-E3	IE	cog.001775	arCOG03914	Q	SufI	Multicopper oxidase	ABX13027.1
Nmar.1132	1035937..1036419	-	GCA_000018465.1	CP000866.1	NitMar-E3	IE	cog.000223	arCOG02100	K	TroR	Mn-dependent transcriptional regulator (DtxR family)	ABX13028.1
Nmar.1133	1036866..1037891	+	GCA_000018465.1	CP000866.1	NitMar-E3	IE	cog.005710	arCOG07536	M	NanM	N-acetylneuraminic acid mutarotase	ABX13029.1
Nmar.1134	1037921..1038244	-	GCA_000018465.1	CP000866.1	NitMar-E3	IE	cog.020565		S		Hypothetical protein	ABX13030.1
Nmar.1135	1038395..1040071	-	GCA_000018465.1	CP000866.1	NitMar-E3	IE	cog.001130	arCOG00050	E	SpeE	Spermidine synthase	ABX13031.1
Nmar.1136	1040200..1041807	-	GCA_000018465.1	CP000866.1	NitMar-E3	IE	cog.008289	arCOG03914	Q	SufI	Multicopper oxidase	ABX13032.1
Nmar.1137	1041992..1042363	+	GCA_000018465.1	CP000866.1	NitMar-E3	IE	cog.005249	arCOG10549	S	-	Uncharacterized protein	ABX13033.1
Nmar.1138	1042803..1043501	-	GCA_000018465.1	CP000866.1	NitMar-E3	IE	cog.009866	arCOG09751	R	R	Predicted membrane component of sulfite or ferric reductase	ABX13034.1
Nmar.1139	1043604..1043813	-	GCA_000018465.1	CP000866.1	NitMar-E3	IE	cog.005455	arCOG08813	S	-	Uncharacterized membrane protein	ABX13035.1
Nmar.1140	1044115..1044795	-	GCA_000018465.1	CP000866.1	NitMar-E3	IE	cog.000651	arCOG02868	O	DsbG	Protein-disulfide isomerase	ABX13036.1
Nmar.1141	1044800..1045402	-	GCA_000018465.1	CP000866.1	NitMar-E3	IE	cog.005947	arCOG12090	S	-	Uncharacterized protein	ABX13037.1
Nmar.1142	1045689..1046150	+	GCA_000018465.1	CP000866.1	NitMar-E3	IE	cog.000867	arCOG02926	C	PetE	Plastocyanin/azurin/halocyanin family protein	ABX13038.1
Nmar.1143	1046241..1046906	+	GCA_000018465.1	CP000866.1	NitMar-E3	IE	cog.000651	arCOG02868	O	DsbG	Protein-disulfide isomerase	ABX13039.1
Nmar.1144	1046995..1047993	+	GCA_000018465.1	CP000866.1	NitMar-E3	IE	cog.000517	arCOG04638	P	TauE	Sulfite exporter TauE/SafE	ABX13040.1
Nmar.1145	1048048..1048350	+	GCA_000018465.1	CP000866.1	NitMar-E3	IE	cog.000985	arCOG01297	O	AhpF	Alkyl hydroperoxide reductase, large subunit	ABX13041.1
Nmar.1146	1048465..1049589	-	GCA_000018465.1	CP000866.1	NitMar-E3	IE	cog.001106	arCOG02833	O	DegQ	Serine protease Do (heat-shock protein)	ABX13042.1
Nmar.1147	1049659..1050102	-	GCA_000018465.1	CP000866.1	NitMar-E3	IE	cog.003378	arCOG01585	K	-	DNA-binding transcriptional regulator, Lrp family	ABX13043.1
Nmar.1148	1050213..1051010	-	GCA_000018465.1	CP000866.1	NitMar-E3	IE	cog.000651	arCOG02868	O	DsbG	Protein-disulfide isomerase	ABX13044.1
Nmar.1149	1051125..1051814	-	GCA_000018465.1	CP000866.1	NitMar-E3	IE	cog.017537	arCOG10350	E	-	Kazal-type serine protease inhibitor	ABX13045.1
Nmar.1150	1052123..1052866	-	GCA_000018465.1	CP000866.1	NitMar-E3	IE	cog.000651	arCOG02868	O	DsbG	Protein-disulfide isomerase	ABX13046.1
Nmar.1151	1053177..1053431	+	GCA_000018465.1	CP000866.1	NitMar-E3	IE	cog.020790		S		Hypothetical protein	ABX13047.1
Nmar.1152	1053652..1053921	+	GCA_000018465.1	CP000866.1	NitMar-E3	IE	cog.000118	arCOG03065	K	ArsR	Transcriptional regulator containing HTH domain, ArsR family	ABX13048.1
Nmar.1153	1054157..1054858	-	GCA_000018465.1	CP000866.1	NitMar-E3	IE	cog.000856	arCOG02398	C	CcdA	Cytochrome c biogenesis protein	ABX13049.1
Nmar.1154	1055312..1056625	-	GCA_000018465.1	CP000866.1	NitMar-E3	IE	cog.010396	arCOG10350	E	-	Kazal-type serine protease inhibitor	ABX13050.1
Nmar.1155	1056647..1057015	+	GCA_000018465.1	CP000866.1	NitMar-E3	IE	cog.000098	arCOG01681	K	ArsR	Transcriptional regulator containing HTH domain, ArsR family	ABX13051.1
Nmar.1156	1057094..1057711	+	GCA_000018465.1	CP000866.1	NitMar-E3	IE	cog.000115	arCOG01475	P	MMT1	Predicted Co/Zn/Cd cation transporter	ABX13052.1
Nmar.1157	1057913..1059058	+	GCA_000018465.1	CP000866.1	NitMar-E3	IE			S		Hypothetical protein	ABX13053.1
Nmar.1158	1059089..1060267	-	GCA_000018465.1	CP000866.1	NitMar-E3	IE			S		Hypothetical protein	ABX13054.1
Nmar.1159	1060419..1061363	-	GCA_000018465.1	CP000866.1	NitMar-E3	IE	cog.006606	arCOG08191	J	RsmD	16S rRNA G966 N2-methylase RsmD	ABX13055.1
Nmar.1160	1061437..1062276	+	GCA_000018465.1	CP000866.1	NitMar-E3	IE	cog.005420	arCOG01290	L	SplB	DNA repair photolyase	ABX13056.1
Nmar.1161	1062348..1063718	-	GCA_000018465.1	CP000866.1	NitMar-E3	IE			S		Hypothetical protein	ABX13057.1
Nmar.1162	1064164..1064547	-	GCA_000018465.1	CP000866.1	NitMar-E3	IE			S		Hypothetical protein	ABX13058.1
Nmar.1163	1064544..1064774	-	GCA_000018465.1	CP000866.1	NitMar-E3	IE			S		Hypothetical protein	ABX13059.1
Nmar.1164	1065590..1066066	-	GCA_000018465.1	CP000866.1	NitMar-E3	IE			S		Hypothetical protein	ABX13060.1
Nmar.1165	1066715..1067632	-	GCA_000018465.1	CP000866.1	NitMar-E3	IE	cog.022950	arCOG08695	J	IME4	N6-adenosine-specific RNA methylase IME4	ABX13061.1
Nmar.1166	1067629..1067868	-	GCA_000018465.1	CP000866.1	NitMar-E3	IE	cog.004444	arCOG11113	L	-	ParB-like nuclease domain containing protein	ABX13062.1
Nmar.1167	1067868..1068353	-	GCA_000018465.1	CP000866.1	NitMar-E3	IE	cog.010675	arCOG03899	V	-	Restriction endonuclease, HNH family	ABX13063.1
Nmar.1168	1068658..1069332	+	GCA_000018465.1	CP000866.1	NitMar-E3	IE			S		Hypothetical protein	ABX13064.1
Nmar.1169	1069322..1070524	-	GCA_000018465.1	CP000866.1	NitMar-E3	IE	cog.000603	arCOG01245	X	XerC	XerD/XerC family integrase, often contains N-terminal HTH domain	ABX13065.1
===	NVIE_RS01475	7	GCF_000698785.1	NZ_CP007536.1		IE
NVIE_RS01475	259082..260041	+	GCF_000698785.1	NZ_CP007536.1	NitVie-E1	IE	cog.000268	arCOG01241	X	XerC	XerD/XerC family integrase	WP_075053700.1
NVIE_RS01480	260038..260421	+	GCF_000698785.1	NZ_CP007536.1	NitVie-E1	IE			S		Hypothetical protein	WP_075053701.1
NVIE_RS01485	260410..260757	-	GCF_000698785.1	NZ_CP007536.1	NitVie-E1	IE	cog.037152		S		Hypothetical protein	WP_075053702.1
NVIE_RS01490	262017..262265	-	GCF_000698785.1	NZ_CP007536.1	NitVie-E1	IE	cog.003091	arCOG13240	S	-	Uncharacterized protein	WP_075053703.1
NVIE_RS01495	262354..262719	+	GCF_000698785.1	NZ_CP007536.1	NitVie-E1	IE	cog.001707	arCOG01210	R	-	Predicted nucleotidyltransferase and HTH domain	WP_075053704.1
NVIE_RS01500	263057..263575	-	GCF_000698785.1	NZ_CP007536.1	NitVie-E1	IE	cog.022622	arCOG08800	S	-	PKD domain containing protein	WP_075053705.1
NVIE_RS01505	263690..264430	-	GCF_000698785.1	NZ_CP007536.1	NitVie-E1	IE			S		Hypothetical protein	WP_075053706.1
===	NVIE_RS03295	8	GCF_000698785.1	NZ_CP007536.1		IE
NVIE_RS03305	554275..554469	+	GCF_000698785.1	NZ_CP007536.1	NitVie-E2	IE	cog.033590		X		XerC/XerD-like tyrosine integrase	WP_075055969.1
NVIE_RS03310	554458..555093	-	GCF_000698785.1	NZ_CP007536.1	NitVie-E2	IE			S		Hypothetical protein	WP_075054011.1
NVIE_RS03315	555279..555668	+	GCF_000698785.1	NZ_CP007536.1	NitVie-E2	IE	cog.001707	arCOG01210	R	-	Predicted nucleotidyltransferase and HTH domain	WP_075054012.1
NVIE_RS03320	555699..556019	-	GCF_000698785.1	NZ_CP007536.1	NitVie-E2	IE			S		Hypothetical protein	WP_075054013.1
NVIE_RS03325	556016..557329	-	GCF_000698785.1	NZ_CP007536.1	NitVie-E2	IE	cog.026986	arCOG05102	V	McrC	McrBC 5-methylcytosine restriction system component	WP_075054014.1
NVIE_RS03330	557330..560092	-	GCF_000698785.1	NZ_CP007536.1	NitVie-E2	IE			S		Hypothetical protein	WP_075054015.1
NVIE_RS03335	560469..561683	-	GCF_000698785.1	NZ_CP007536.1	NitVie-E2	IE	cog.030663	arCOG04715	S	-	Uncharacterized secereted protein, contains kinase-interacting SIMPL domain	WP_075054016.1
===	NVIE_RS12275	15	GCF_000698785.1	NZ_CP007536.1		IE
NVIE_RS12275	2157070..2158395	+	GCF_000698785.1	NZ_CP007536.1	NitVie-E4	IE	cog.006082	arCOG01245	X	XerC	XerD/XerC family integrase, often contains N-terminal HTH domain	WP_075055510.1
NVIE_RS12280	2159247..2159882	-	GCF_000698785.1	NZ_CP007536.1	NitVie-E4	IE	cog.000165	arCOG02134	X	-	Transposase	WP_075053693.1
NVIE_RS12285	2161039..2161569	-	GCF_000698785.1	NZ_CP007536.1	NitVie-E4	IE	cog.004774	arCOG10518	S	-	Uncharacterized membrane protein	WP_075055511.1
NVIE_RS12290	2161825..2163492	+	GCF_000698785.1	NZ_CP007536.1	NitVie-E4	IE	cog.032838	arCOG07844	S	-	VirB6/TrbL; Predicted membrane protein associated with conjugation system	WP_075055512.1
NVIE_RS12295	2163541..2164344	-	GCF_000698785.1	NZ_CP007536.1	NitVie-E4	IE			S		Hypothetical protein	WP_075055513.1
NVIE_RS12300	2164393..2165616	-	GCF_000698785.1	NZ_CP007536.1	NitVie-E4	IE	cog.002494	arCOG03169	R	-	AAA+ superfamily ATPase	WP_084790821.1
NVIE_RS12305	2165766..2166536	+	GCF_000698785.1	NZ_CP007536.1	NitVie-E4	IE	cog.001330	arCOG04342	V	Cas6	CRISPR-Cas system related protein Cas6, RAMP superfamily	WP_075055515.1
NVIE_RS12310	2166529..2168769	-	GCF_000698785.1	NZ_CP007536.1	NitVie-E4	IE	cog.001673	arCOG01445	V	Cas3	CRISPR-associated helicase Cas3	WP_075055516.1
NVIE_RS12315	2168739..2169443	-	GCF_000698785.1	NZ_CP007536.1	NitVie-E4	IE	cog.004088	arCOG02758	V	Cas5	CRISPR-Cas system related protein Cas5, RAMP superfamily	WP_075055517.1
NVIE_RS12320	2169448..2170491	-	GCF_000698785.1	NZ_CP007536.1	NitVie-E4	IE	cog.001891	arCOG03617	V	Cas7	CRISPR-Cas system related protein Cas7, RAMP superfamily	WP_075055518.1
NVIE_RS12325	2170517..2172250	-	GCF_000698785.1	NZ_CP007536.1	NitVie-E4	IE	cog.012775	arCOG12755	V	Cas8	CRISPR-Cas system subtype I-B-variant associated protein, predicted large subunit	WP_075055519.1
NVIE_RS12330	2172247..2172945	-	GCF_000698785.1	NZ_CP007536.1	NitVie-E4	IE	cog.001330	arCOG04342	V	Cas6	CRISPR-Cas system related protein Cas6, RAMP superfamily	WP_084790822.1
NVIE_RS12335	2173023..2173553	+	GCF_000698785.1	NZ_CP007536.1	NitVie-E4	IE	cog.000284	arCOG00786	V	Cas4	CRISPR-associated protein Cas4, RecB family exonuclease	WP_075055521.1
NVIE_RS12340	2173564..2174550	+	GCF_000698785.1	NZ_CP007536.1	NitVie-E4	IE	cog.000797	arCOG01452	V	Cas1	CRISPR-associated protein Cas1	WP_075055522.1
NVIE_RS12345	2174560..2174823	+	GCF_000698785.1	NZ_CP007536.1	NitVie-E4	IE	cog.000956	arCOG04194	V	Cas2	CRISPR-associated protein Cas2	WP_075055523.1
===	NVIE_RS13795	25	GCF_000698785.1	NZ_CP007536.1		IE
NVIE_RS13795	2415025..2415624	-	GCF_000698785.1	NZ_CP007536.1	NitVie-E5	IE			S		Hypothetical protein	WP_075055772.1
NVIE_RS13800	2415829..2416455	-	GCF_000698785.1	NZ_CP007536.1	NitVie-E5	IE			S		Hypothetical protein	WP_075055773.1
NVIE_RS13805	2416529..2417518	-	GCF_000698785.1	NZ_CP007536.1	NitVie-E5	IE	cog.048677		S		Hypothetical protein	WP_075055774.1
NVIE_RS13810	2417791..2419134	+	GCF_000698785.1	NZ_CP007536.1	NitVie-E5	IE			S		Hypothetical protein	WP_075055775.1
NVIE_RS13815	2419171..2419470	+	GCF_000698785.1	NZ_CP007536.1	NitVie-E5	IE			S		Hypothetical protein	WP_075055776.1
NVIE_RS13820	2419483..2419950	+	GCF_000698785.1	NZ_CP007536.1	NitVie-E5	IE			S		Hypothetical protein	WP_075055777.1
NVIE_RS13825	2420251..2420484	-	GCF_000698785.1	NZ_CP007536.1	NitVie-E5	IE			S		Hypothetical protein	WP_075055778.1
NVIE_RS13830	2420820..2421113	+	GCF_000698785.1	NZ_CP007536.1	NitVie-E5	IE	cog.040400		S		Hypothetical protein	WP_075055779.1
NVIE_RS13835	2421118..2421543	-	GCF_000698785.1	NZ_CP007536.1	NitVie-E5	IE	cog.038551		S		Hypothetical protein	WP_075055780.1
NVIE_RS13845	2422589..2423233	+	GCF_000698785.1	NZ_CP007536.1	NitVie-E5	IE	cog.015820		X		XerC/XerD-like tyrosine integrase	WP_075056228.1
NVIE_RS13850	2423337..2424536	+	GCF_000698785.1	NZ_CP007536.1	NitVie-E5	IE			S		Hypothetical protein	WP_075055781.1
NVIE_RS13855	2424558..2425700	+	GCF_000698785.1	NZ_CP007536.1	NitVie-E5	IE	cog.003363	arCOG00108	L	Mod	Adenine specific DNA methylase Mod	WP_075055782.1
NVIE_RS13860	2426074..2426697	+	GCF_000698785.1	NZ_CP007536.1	NitVie-E5	IE			S		Hypothetical protein	WP_075055783.1
NVIE_RS13865	2426779..2427276	+	GCF_000698785.1	NZ_CP007536.1	NitVie-E5	IE			S		Hypothetical protein	WP_075055784.1
NVIE_RS13870	2427402..2428118	+	GCF_000698785.1	NZ_CP007536.1	NitVie-E5	IE			S		Hypothetical protein	WP_075055785.1
NVIE_RS13875	2428123..2428533	-	GCF_000698785.1	NZ_CP007536.1	NitVie-E5	IE			S		Hypothetical protein	WP_075055786.1
NVIE_RS13880	2428661..2429515	-	GCF_000698785.1	NZ_CP007536.1	NitVie-E5	IE			S		Hypothetical protein	WP_075055787.1
NVIE_RS13885	2429583..2429804	-	GCF_000698785.1	NZ_CP007536.1	NitVie-E5	IE	cog.034784		S		Hypothetical protein	WP_075055788.1
NVIE_RS13890	2429890..2430174	-	GCF_000698785.1	NZ_CP007536.1	NitVie-E5	IE			S		Hypothetical protein	WP_075055789.1
NVIE_RS13895	2430255..2430893	-	GCF_000698785.1	NZ_CP007536.1	NitVie-E5	IE			S		Hypothetical protein	WP_075055790.1
NVIE_RS13900	2430897..2433695	-	GCF_000698785.1	NZ_CP007536.1	NitVie-E5	IE	cog.037923		S		Hypothetical protein	WP_075055791.1
NVIE_RS13905	2434382..2435344	+	GCF_000698785.1	NZ_CP007536.1	NitVie-E5	IE	cog.048248	arCOG06139	V	-	HEPN domain containing protein	WP_075055792.1
NVIE_RS13910	2436079..2436267	-	GCF_000698785.1	NZ_CP007536.1	NitVie-E5	IE	cog.042136		S		Hypothetical protein	WP_075055793.1
NVIE_RS13915	2436382..2437599	+	GCF_000698785.1	NZ_CP007536.1	NitVie-E5	IE	cog.034352	arCOG11113	L	-	ParB-like nuclease domain containing protein	WP_075055794.1
NVIE_RS13920	2437600..2439006	-	GCF_000698785.1	NZ_CP007536.1	NitVie-E5	IE	cog.001111	arCOG01242	X	XerC	XerD/XerC family integrase	WP_075055795.1
===	SU86_RS00995	37	GCF_000955905.1	NZ_CP011097.1		IE
SU86_RS00995	198256..198462	+	GCF_000955905.1	NZ_CP011097.1	NitClo-E1	IE	cog.009163	arCOG03932	K	-	Icl-like HTH and PAS domain	WP_048186879.1
SU86_RS01000	198481..198939	-	GCF_000955905.1	NZ_CP011097.1	NitClo-E1	IE			S		Hypothetical protein	WP_048186880.1
SU86_RS01005	199220..199525	-	GCF_000955905.1	NZ_CP011097.1	NitClo-E1	IE	cog.042679		S		Hypothetical protein	WP_048186881.1
SU86_RS09310	199548..201059	-	GCF_000955905.1	NZ_CP011097.1	NitClo-E1	IE	cog.000808	arCOG02626	V	HsdS	Restriction endonuclease S subunit	WP_052755408.1
SU86_RS01015	201034..202428	-	GCF_000955905.1	NZ_CP011097.1	NitClo-E1	IE	cog.001138	arCOG02632	V	HsdM	Type I restriction-modification system methyltransferase subunit	WP_048186882.1
SU86_RS01020	202416..205076	-	GCF_000955905.1	NZ_CP011097.1	NitClo-E1	IE	cog.004148	arCOG00880	V	HsdR	Type I site-specific restriction-modification system, R (restriction) subunit or related helicase	WP_048189005.1
SU86_RS09315	205178..206680	-	GCF_000955905.1	NZ_CP011097.1	NitClo-E1	IE	cog.006278	arCOG06164	V	-	Inactivated PIWI domain containing phage-defense protein	WP_052755409.1
SU86_RS01030	206712..208214	-	GCF_000955905.1	NZ_CP011097.1	NitClo-E1	IE	cog.042754	arCOG03296	K	-	Predicted transcriptional regulator containing an HTH domain and diverged ATP-binding domain (Schlafen-like)	WP_082096051.1
SU86_RS01035	208381..208854	-	GCF_000955905.1	NZ_CP011097.1	NitClo-E1	IE			S		Hypothetical protein	WP_048186884.1
SU86_RS01040	209046..209270	+	GCF_000955905.1	NZ_CP011097.1	NitClo-E1	IE			S		Hypothetical protein	WP_048186885.1
SU86_RS01045	209271..209525	+	GCF_000955905.1	NZ_CP011097.1	NitClo-E1	IE			S		Hypothetical protein	WP_048186886.1
SU86_RS01050	209528..209836	+	GCF_000955905.1	NZ_CP011097.1	NitClo-E1	IE			S		Hypothetical protein	WP_048186887.1
SU86_RS01055	209827..211191	+	GCF_000955905.1	NZ_CP011097.1	NitClo-E1	IE	cog.001541	arCOG06224	X	-	HerA helicase	WP_048186888.1
SU86_RS01060	211462..211743	+	GCF_000955905.1	NZ_CP011097.1	NitClo-E1	IE			S		Hypothetical protein	WP_048186889.1
SU86_RS09320	211889..213139	-	GCF_000955905.1	NZ_CP011097.1	NitClo-E1	IE	cog.001111	arCOG01242	X	XerC	XerD/XerC family integrase	WP_052755410.1
SU86_RS01070	213428..213802	-	GCF_000955905.1	NZ_CP011097.1	NitClo-E1	IE			S		Hypothetical protein	WP_048186890.1
SU86_RS01075	213911..214264	-	GCF_000955905.1	NZ_CP011097.1	NitClo-E1	IE	cog.023349	arCOG09558	S	-	Predicted metal-dependent enzyme, contains UPF0160 and COG3586 domains	WP_048186891.1
SU86_RS01080	214408..214635	-	GCF_000955905.1	NZ_CP011097.1	NitClo-E1	IE			S		Hypothetical protein	WP_048186892.1
SU86_RS01085	215208..217469	+	GCF_000955905.1	NZ_CP011097.1	NitClo-E1	IE	cog.003393	arCOG00286	L	-	HerA helicase	WP_048186893.1
SU86_RS01090	217466..218707	-	GCF_000955905.1	NZ_CP011097.1	NitClo-E1	IE			S		Hypothetical protein	WP_048186894.1
SU86_RS01095	218795..219358	+	GCF_000955905.1	NZ_CP011097.1	NitClo-E1	IE	cog.007779	arCOG10043	S	-	Uncharacterized membrane protein	WP_048186895.1
SU86_RS01100	219448..219897	+	GCF_000955905.1	NZ_CP011097.1	NitClo-E1	IE			S		Hypothetical protein	WP_048186896.1
SU86_RS01105	219887..220378	-	GCF_000955905.1	NZ_CP011097.1	NitClo-E1	IE	cog.003415	arCOG05730	R	-	Membrane-bound metal-dependent hydrolase YbcI, DUF457 family	WP_048186897.1
SU86_RS01110	220694..221806	-	GCF_000955905.1	NZ_CP011097.1	NitClo-E1	IE	cog.020358	arCOG02578	R	WrbA	Multimeric flavodoxin WrbA	WP_082096271.1
SU86_RS01115	221923..222282	+	GCF_000955905.1	NZ_CP011097.1	NitClo-E1	IE	cog.000016	arCOG01972	O	TrxA	Thiol-disulfide isomerase or thioredoxin	WP_048186898.1
SU86_RS01120	222299..222784	-	GCF_000955905.1	NZ_CP011097.1	NitClo-E1	IE	cog.000852	arCOG02816	O	MsrA	Peptide methionine sulfoxide reductase	WP_048186899.1
SU86_RS01125	223332..223808	+	GCF_000955905.1	NZ_CP011097.1	NitClo-E1	IE	cog.008325	arCOG01101	P	Dps	DNA-binding ferritin-like protein (oxidative damage protectant)	WP_048186900.1
SU86_RS01130	223867..224127	-	GCF_000955905.1	NZ_CP011097.1	NitClo-E1	IE	cog.004201	arCOG08720	S	Traf5	Uncharacterized metal-binding protein, DUF2024 family	WP_048186901.1
SU86_RS01135	224191..225102	-	GCF_000955905.1	NZ_CP011097.1	NitClo-E1	IE	cog.000111	arCOG01296	O	TrxB	Thioredoxin reductase	WP_052755411.1
SU86_RS01140	225174..225533	+	GCF_000955905.1	NZ_CP011097.1	NitClo-E1	IE			S		Hypothetical protein	WP_048186903.1
SU86_RS01145	225569..225910	-	GCF_000955905.1	NZ_CP011097.1	NitClo-E1	IE	cog.000113	arCOG00731	K	ArsR	Transcriptional regulator containing HTH domain, ArsR family	WP_052755412.1
SU86_RS01150	226005..226664	+	GCF_000955905.1	NZ_CP011097.1	NitClo-E1	IE	cog.013120		S		Hypothetical protein	WP_048186904.1
SU86_RS09325	226668..228221	+	GCF_000955905.1	NZ_CP011097.1	NitClo-E1	IE	cog.023775	arCOG08795	M	-	Predicted S-layer protein with Ig-like domain	WP_052755413.1
SU86_RS01160	228305..228706	+	GCF_000955905.1	NZ_CP011097.1	NitClo-E1	IE	cog.001084	arCOG02815	O	-	Conserved domain frequently associated with peptide methionine sulfoxide reductase	WP_048186905.1
SU86_RS01165	228817..229104	+	GCF_000955905.1	NZ_CP011097.1	NitClo-E1	IE			S		Hypothetical protein	WP_048186906.1
SU86_RS01170	229247..229936	+	GCF_000955905.1	NZ_CP011097.1	NitClo-E1	IE			S		Hypothetical protein	WP_048186907.1
SU86_RS01175	230451..232334	+	GCF_000955905.1	NZ_CP011097.1	NitClo-E1	IE	cog.011459	arCOG03124	S	-	Pentapeptide repeats containing protein	WP_082096053.1
===	NITUZ_RS09775	9	GCF_000723185.1	NZ_CBTY010000006.1		IE
NITUZ_RS09775	64697..66112	+	GCF_000723185.1	NZ_CBTY010000006.1	NitUzo-E1	IE	cog.006082	arCOG01245	X	XerC	XerD/XerC family integrase, often contains N-terminal HTH domain	WP_081844817.1
NITUZ_RS00965	66526..66741	-	GCF_000723185.1	NZ_CBTY010000006.1	NitUzo-E1	IE			S		Hypothetical protein	WP_048194335.1
NITUZ_RS00970	67414..67596	+	GCF_000723185.1	NZ_CBTY010000006.1	NitUzo-E1	IE			S		Hypothetical protein	WP_048194337.1
NITUZ_RS00975	67591..68562	-	GCF_000723185.1	NZ_CBTY010000006.1	NitUzo-E1	IE	cog.048434		S		Hypothetical protein	WP_048194339.1
NITUZ_RS00980	68578..69246	-	GCF_000723185.1	NZ_CBTY010000006.1	NitUzo-E1	IE	cog.003227	arCOG06166	K	-	Transcriptional regulator, ArsR family	WP_048194341.1
NITUZ_RS00985	70399..70773	+	GCF_000723185.1	NZ_CBTY010000006.1	NitUzo-E1	IE			S		Hypothetical protein	WP_048194343.1
NITUZ_RS00990	70814..71080	+	GCF_000723185.1	NZ_CBTY010000006.1	NitUzo-E1	IE			S		Hypothetical protein	WP_048194345.1
NITUZ_RS00995	71091..71744	+	GCF_000723185.1	NZ_CBTY010000006.1	NitUzo-E1	IE	cog.013136		S		Hypothetical protein	WP_048194347.1
NITUZ_RS01000	71993..73405	+	GCF_000723185.1	NZ_CBTY010000006.1	NitUzo-E1	IE		arCOG10350	E	-	Kazal-type serine protease inhibitor	WP_048194349.1
===	NITUZ_RS01725	4	GCF_000723185.1	NZ_CBTY010000006.1		IE
NITUZ_RS01725	193175..193903	+	GCF_000723185.1	NZ_CBTY010000006.1	NitUzo-E2	IE	cog.007262	arCOG01242	X	XerC	XerD/XerC family integrase	WP_048194574.1
NITUZ_RS01730	193989..194279	-	GCF_000723185.1	NZ_CBTY010000006.1	NitUzo-E2	IE	cog.011919		S		Hypothetical protein	WP_048194576.1
NITUZ_RS01735	194368..195069	+	GCF_000723185.1	NZ_CBTY010000006.1	NitUzo-E2	IE	cog.012349	arCOG12645	S	-	Uncharacterized protein	WP_048194582.1
NITUZ_RS01740	195192..195605	+	GCF_000723185.1	NZ_CBTY010000006.1	NitUzo-E2	IE	cog.001530	arCOG02038	K	-	Sugar-specific transcriptional regulator TrmB	WP_048194584.1
===	NDEV.0249	8	GCA_900065925.1	LN890280.1		IE
NDEV.0249	239243..239596	+	GCA_900065925.1	LN890280.1	NitDev-E1	IE	cog.000010	arCOG02589	T	CheY	Rec domain	CUR51014.1
NDEV.0250	239769..240530	-	GCA_900065925.1	LN890280.1	NitDev-E1	IE		arCOG08647	S	-	Uncharacterized protein	CUR51015.1
NDEV.0251	240723..241292	-	GCA_900065925.1	LN890280.1	NitDev-E1	IE	cog.046263		S		Hypothetical protein	CUR51016.1
NDEV.0252	241368..241490	-	GCA_900065925.1	LN890280.1	NitDev-E1	IE			S		Hypothetical protein	CUR51017.1
NDEV.0253	241675..241878	-	GCA_900065925.1	LN890280.1	NitDev-E1	IE			S		Hypothetical protein	CUR51018.1
NDEV.0254	242038..242163	-	GCA_900065925.1	LN890280.1	NitDev-E1	IE			S		Hypothetical protein	CUR51019.1
NDEV.0255	242487..243044	-	GCA_900065925.1	LN890280.1	NitDev-E1	IE			S		Hypothetical protein	CUR51020.1
NDEV.0256	243098..244411	+	GCA_900065925.1	LN890280.1	NitDev-E1	IE	cog.006082	arCOG01245	X	XerC	XerD/XerC family integrase, often contains N-terminal HTH domain	CUR51021.1
===	NDEV.0563	20	GCA_900065925.1	LN890280.1		IE
NDEV.0563	495193..496404	+	GCA_900065925.1	LN890280.1	NitDev-E2	IE	cog.000603	arCOG01245	X	XerC	XerD/XerC family integrase, often contains N-terminal HTH domain	CUR51328.1
NDEV.0564	496409..497470	-	GCA_900065925.1	LN890280.1	NitDev-E2	IE			S		Hypothetical protein	CUR51329.1
NDEV.0565	497217..497366	+	GCA_900065925.1	LN890280.1	NitDev-E2	IE	cog.047339		S		Hypothetical protein	CUR51330.1
NDEV.0566	497363..497539	+	GCA_900065925.1	LN890280.1	NitDev-E2	IE	cog.039470		S		Hypothetical protein	CUR51331.1
NDEV.0567	497650..499344	+	GCA_900065925.1	LN890280.1	NitDev-E2	IE			S		Hypothetical protein	CUR51332.1
NDEV.0568	499579..499674	+	GCA_900065925.1	LN890280.1	NitDev-E2	IE			S		Hypothetical protein	CUR51333.1
NDEV.0569	499726..500052	-	GCA_900065925.1	LN890280.1	NitDev-E2	IE	cog.039453		S		Hypothetical protein	CUR51334.1
NDEV.0570	500423..500635	+	GCA_900065925.1	LN890280.1	NitDev-E2	IE	cog.000179	arCOG01009	K	-	Transcriptional regulator, contains N-terminal RHH domain	CUR51335.1
NDEV.0571	500887..501036	+	GCA_900065925.1	LN890280.1	NitDev-E2	IE	cog.031749	arCOG12644	S	-	Uncharacterized protein	CUR51336.1
NDEV.0572	501074..501577	+	GCA_900065925.1	LN890280.1	NitDev-E2	IE	cog.003536	arCOG04971	K	WecD	Acetyltransferase (GNAT) family	CUR51337.1
NDEV.0573	501851..503317	-	GCA_900065925.1	LN890280.1	NitDev-E2	IE			S		Hypothetical protein	CUR51338.1
NDEV.0574	503304..504116	-	GCA_900065925.1	LN890280.1	NitDev-E2	IE	cog.004866	arCOG00790	V	Cas4	CRISPR-associated protein Cas4, RecB family exonuclease	CUR51339.1
NDEV.0575	504183..504935	-	GCA_900065925.1	LN890280.1	NitDev-E2	IE			S		Hypothetical protein	CUR51340.1
NDEV.0576	505068..505820	+	GCA_900065925.1	LN890280.1	NitDev-E2	IE	cog.000995	arCOG01449	V	Csx1	CARF domain containing protein	CUR51341.1
NDEV.0577	505885..507954	+	GCA_900065925.1	LN890280.1	NitDev-E2	IE	cog.001138	arCOG02632	V	HsdM	Type I restriction-modification system methyltransferase subunit	CUR51342.1
NDEV.0578	507955..509289	+	GCA_900065925.1	LN890280.1	NitDev-E2	IE	cog.000808	arCOG02626	V	HsdS	Restriction endonuclease S subunit	CUR51343.1
NDEV.0579	509286..512864	+	GCA_900065925.1	LN890280.1	NitDev-E2	IE	cog.001573	arCOG00878	V	-	Type I site-specific restriction-modification system, R (restriction) subunit or related helicase	CUR51344.1
NDEV.0580	512914..513285	-	GCA_900065925.1	LN890280.1	NitDev-E2	IE	cog.031555		S		Hypothetical protein	CUR51345.1
NDEV.0581	513282..514469	-	GCA_900065925.1	LN890280.1	NitDev-E2	IE	cog.026938	arCOG01676	H	ThiF	Dinucleotide-utilizing enzyme involved in molybdopterin and thiamine biosynthesis	CUR51346.1
NDEV.0582	514429..514680	-	GCA_900065925.1	LN890280.1	NitDev-E2	IE	cog.028229		S		Hypothetical protein	CUR51347.1
===	NDEV.0583	60	GCA_900065925.1	LN890280.1		IE
NDEV.0583	514855..516147	+	GCA_900065925.1	LN890280.1	NitDev-E3	IE	cog.000603	arCOG01245	X	XerC	XerD/XerC family integrase, often contains N-terminal HTH domain	CUR51348.1
NDEV.0584	516169..518784	-	GCA_900065925.1	LN890280.1	NitDev-E3	IE	cog.014262	arCOG00553	L	BRR2	Replicative superfamily II helicase	CUR51349.1
NDEV.0585	518784..519704	-	GCA_900065925.1	LN890280.1	NitDev-E3	IE	cog.013009		S		Hypothetical protein	CUR51350.1
NDEV.0586	519778..519930	-	GCA_900065925.1	LN890280.1	NitDev-E3	IE			S		Hypothetical protein	CUR51351.1
NDEV.0587	519989..520225	+	GCA_900065925.1	LN890280.1	NitDev-E3	IE			S		Hypothetical protein	CUR51352.1
NDEV.0588	520363..520671	+	GCA_900065925.1	LN890280.1	NitDev-E3	IE	cog.000056	arCOG01057	K	HxlR	DNA-binding transcriptional regulator, HxlR family	CUR51353.1
NDEV.0589	520658..523147	+	GCA_900065925.1	LN890280.1	NitDev-E3	IE	cog.047364	arCOG03682	T	SPS1	Membrane associated serine/threonine protein kinase	CUR51354.1
NDEV.0590	523149..524177	+	GCA_900065925.1	LN890280.1	NitDev-E3	IE	cog.019878	arCOG09688	V	Csx1	CARF domain containing protein	CUR51355.1
NDEV.0591	524318..525397	-	GCA_900065925.1	LN890280.1	NitDev-E3	IE	cog.001977	arCOG01720	C	QcrA	Rieske Fe-S protein	CUR51356.1
NDEV.0592	525401..526474	-	GCA_900065925.1	LN890280.1	NitDev-E3	IE	cog.027188	arCOG09552	S	-	Uncharacterized membrane protein	CUR51357.1
NDEV.0593	526660..527058	-	GCA_900065925.1	LN890280.1	NitDev-E3	IE			S		Hypothetical protein	CUR51358.1
NDEV.0594	527055..528299	-	GCA_900065925.1	LN890280.1	NitDev-E3	IE			S		Hypothetical protein	CUR51359.1
NDEV.0595	528523..529794	-	GCA_900065925.1	LN890280.1	NitDev-E3	IE	cog.006645	arCOG10599	S	-	Uncharacterized protein	CUR51360.1
NDEV.0596	529928..530242	+	GCA_900065925.1	LN890280.1	NitDev-E3	IE	cog.000056	arCOG01057	K	HxlR	DNA-binding transcriptional regulator, HxlR family	CUR51361.1
NDEV.0597	531550..532602	+	GCA_900065925.1	LN890280.1	NitDev-E3	IE	cog.000035	arCOG01589	H	RimK	Glutathione synthase/glutaminyl transferase/alpha-L-glutamate ligase	CUR51362.1
NDEV.0598	532599..535124	-	GCA_900065925.1	LN890280.1	NitDev-E3	IE		arCOG03169	R	-	AAA+ superfamily ATPase	CUR51363.1
NDEV.0599	535203..535649	+	GCA_900065925.1	LN890280.1	NitDev-E3	IE	cog.000114	arCOG00833	R	RimI	Acetyltransferase (GNAT) family	CUR51364.1
NDEV.0600	535808..537292	+	GCA_900065925.1	LN890280.1	NitDev-E3	IE	cog.010911	arCOG02527	S	-	Secreted protein, with PKD repeat domain	CUR51365.1
NDEV.0601	537282..537542	-	GCA_900065925.1	LN890280.1	NitDev-E3	IE			S		Hypothetical protein	CUR51366.1
NDEV.0602	537289..537585	+	GCA_900065925.1	LN890280.1	NitDev-E3	IE			S		Hypothetical protein	CUR51367.1
NDEV.0603	537629..539416	+	GCA_900065925.1	LN890280.1	NitDev-E3	IE	cog.039244	arCOG08705	R	-	Large extracellular alpha-helical protein	CUR51368.1
NDEV.0604	539426..541867	+	GCA_900065925.1	LN890280.1	NitDev-E3	IE	cog.002908	arCOG02491	S	-	WD40 repeats containing protein	CUR51369.1
NDEV.0605	541873..543279	+	GCA_900065925.1	LN890280.1	NitDev-E3	IE			S		Hypothetical protein	CUR51370.1
NDEV.0606	543310..544104	+	GCA_900065925.1	LN890280.1	NitDev-E3	IE			S		Hypothetical protein	CUR51371.1
NDEV.0607	544101..545222	+	GCA_900065925.1	LN890280.1	NitDev-E3	IE	cog.036244		S		Hypothetical protein	CUR51372.1
NDEV.0608	545219..546646	+	GCA_900065925.1	LN890280.1	NitDev-E3	IE	cog.023777	arCOG10350	E	-	Kazal-type serine protease inhibitor	CUR51373.1
NDEV.0609	546643..548088	+	GCA_900065925.1	LN890280.1	NitDev-E3	IE			S		Hypothetical protein	CUR51374.1
NDEV.0610	548102..549511	+	GCA_900065925.1	LN890280.1	NitDev-E3	IE	cog.004820	arCOG08643	S	-	Secreted protein with C-terminal PEFG domain	CUR51375.1
NDEV.0611	549536..550552	-	GCA_900065925.1	LN890280.1	NitDev-E3	IE	cog.007349	arCOG14091	S	-	Uncharacterized protein	CUR51376.1
NDEV.0612	550878..552134	+	GCA_900065925.1	LN890280.1	NitDev-E3	IE	cog.044027	arCOG07571	S	-	Uncharacterized membrane protein	CUR51377.1
NDEV.0613	552141..552656	-	GCA_900065925.1	LN890280.1	NitDev-E3	IE	cog.005287	arCOG01308	O	Cdc48	ATPase of the AAA+ class , CDC48 family	CUR51378.1
NDEV.0614	552646..552798	+	GCA_900065925.1	LN890280.1	NitDev-E3	IE			S		Hypothetical protein	CUR51379.1
NDEV.0615	552864..554021	-	GCA_900065925.1	LN890280.1	NitDev-E3	IE	cog.009707	arCOG14335	S	-	Uncharacterized protein	CUR51380.1
NDEV.0616	554369..554722	-	GCA_900065925.1	LN890280.1	NitDev-E3	IE			S		Hypothetical protein	CUR51381.1
NDEV.0617	554487..554630	+	GCA_900065925.1	LN890280.1	NitDev-E3	IE			S		Hypothetical protein	CUR51382.1
NDEV.0618	554897..555550	-	GCA_900065925.1	LN890280.1	NitDev-E3	IE			S		Hypothetical protein	CUR51383.1
NDEV.0619	555732..556385	-	GCA_900065925.1	LN890280.1	NitDev-E3	IE	cog.017789	arCOG08314	S	-	Uncharacterized protein	CUR51384.1
NDEV.0620	556575..557102	+	GCA_900065925.1	LN890280.1	NitDev-E3	IE	cog.037180		S		Hypothetical protein	CUR51385.1
NDEV.0621	557181..557678	-	GCA_900065925.1	LN890280.1	NitDev-E3	IE	cog.011137	arCOG10446	V	-	Restriction endonuclease, McrA/HNH family	CUR51386.1
NDEV.0622	557792..559288	+	GCA_900065925.1	LN890280.1	NitDev-E3	IE	cog.010911	arCOG02527	S	-	Secreted protein, with PKD repeat domain	CUR51387.1
NDEV.0623	559285..560742	+	GCA_900065925.1	LN890280.1	NitDev-E3	IE	cog.010911	arCOG02527	S	-	Secreted protein, with PKD repeat domain	CUR51388.1
NDEV.0624	560739..561854	+	GCA_900065925.1	LN890280.1	NitDev-E3	IE	cog.010560	arCOG08812	M	-	Predicted S-layer protein with Ig-like domain	CUR51389.1
NDEV.0625	561865..562917	+	GCA_900065925.1	LN890280.1	NitDev-E3	IE	cog.010560	arCOG08812	M	-	Predicted S-layer protein with Ig-like domain	CUR51390.1
NDEV.0626	562987..564249	+	GCA_900065925.1	LN890280.1	NitDev-E3	IE	cog.002780	arCOG02562	R	-	Beta-propeller repeat containing protein	CUR51391.1
NDEV.0627	564246..565355	+	GCA_900065925.1	LN890280.1	NitDev-E3	IE	cog.042615	arCOG05978	M	-	Extracellular protein containing Kelch and FN3 domains	CUR51392.1
NDEV.0628	565410..565625	-	GCA_900065925.1	LN890280.1	NitDev-E3	IE	cog.000715	arCOG03086	V	-	Toxic component of toxin-antitoxin system, dsRBD-like fold, HicA family	CUR51393.1
NDEV.0629	565622..565900	-	GCA_900065925.1	LN890280.1	NitDev-E3	IE	cog.000290	arCOG02411	V	-	HicB family component of toxin-antitoxin system, antitoxin, predicted nuclease of the RNAse H fold	CUR51394.1
NDEV.0630	565907..566206	-	GCA_900065925.1	LN890280.1	NitDev-E3	IE			S		Hypothetical protein	CUR51395.1
NDEV.0631	566306..566467	-	GCA_900065925.1	LN890280.1	NitDev-E3	IE	cog.043432		S		Hypothetical protein	CUR51396.1
NDEV.0632	566643..567347	+	GCA_900065925.1	LN890280.1	NitDev-E3	IE	cog.022623		S		Hypothetical protein	CUR51397.1
NDEV.0633	567383..568483	+	GCA_900065925.1	LN890280.1	NitDev-E3	IE	cog.039244	arCOG08705	R	-	Large extracellular alpha-helical protein	CUR51398.1
NDEV.0634	568434..569792	+	GCA_900065925.1	LN890280.1	NitDev-E3	IE	cog.036234		S		Hypothetical protein	CUR51399.1
NDEV.0635	569796..570209	+	GCA_900065925.1	LN890280.1	NitDev-E3	IE			S		Hypothetical protein	CUR51400.1
NDEV.0636	570206..571102	+	GCA_900065925.1	LN890280.1	NitDev-E3	IE	cog.036452		S		Hypothetical protein	CUR51401.1
NDEV.0637	571099..571581	+	GCA_900065925.1	LN890280.1	NitDev-E3	IE			S		Hypothetical protein	CUR51402.1
NDEV.0638	571675..572745	+	GCA_900065925.1	LN890280.1	NitDev-E3	IE	cog.001977	arCOG01720	C	QcrA	Rieske Fe-S protein	CUR51403.1
NDEV.0639	572749..574086	+	GCA_900065925.1	LN890280.1	NitDev-E3	IE	cog.004238	arCOG03578	S	-	Uncharacterized protein	CUR51404.1
NDEV.0640	574091..575479	+	GCA_900065925.1	LN890280.1	NitDev-E3	IE			S		Hypothetical protein	CUR51405.1
NDEV.0641	575487..575993	+	GCA_900065925.1	LN890280.1	NitDev-E3	IE	cog.039883		S		Hypothetical protein	CUR51406.1
NDEV.0642	575997..576497	+	GCA_900065925.1	LN890280.1	NitDev-E3	IE	cog.036321		S		Hypothetical protein	CUR51407.1
===	NDEV.1875	18	GCA_900065925.1	LN890280.1		IE
NDEV.1875	1604194..1605312	+	GCA_900065925.1	LN890280.1	NitDev-E4	IE	cog.000603	arCOG01245	X	XerC	XerD/XerC family integrase, often contains N-terminal HTH domain	CUR52637.1
NDEV.1876	1605463..1606137	-	GCA_900065925.1	LN890280.1	NitDev-E4	IE			S		Hypothetical protein	CUR52638.1
NDEV.1877	1606225..1606404	+	GCA_900065925.1	LN890280.1	NitDev-E4	IE			S		Hypothetical protein	CUR52639.1
NDEV.1878	1606394..1607584	+	GCA_900065925.1	LN890280.1	NitDev-E4	IE			S		Hypothetical protein	CUR52640.1
NDEV.1879	1607643..1607921	+	GCA_900065925.1	LN890280.1	NitDev-E4	IE		arCOG00318	P	PhoU	Phosphate uptake regulator	CUR52641.1
NDEV.1880	1608533..1610110	-	GCA_900065925.1	LN890280.1	NitDev-E4	IE	cog.006278	arCOG06164	V	-	Inactivated PIWI domain containing phage-defense protein	CUR52642.1
NDEV.1881	1610107..1611492	-	GCA_900065925.1	LN890280.1	NitDev-E4	IE			S		Hypothetical protein	CUR52643.1
NDEV.1882	1611768..1612916	+	GCA_900065925.1	LN890280.1	NitDev-E4	IE	cog.002494	arCOG03169	R	-	AAA+ superfamily ATPase	CUR52644.1
NDEV.1883	1613135..1613290	-	GCA_900065925.1	LN890280.1	NitDev-E4	IE	cog.016904		S		Hypothetical protein	CUR52645.1
NDEV.1884	1613257..1613445	-	GCA_900065925.1	LN890280.1	NitDev-E4	IE			S		Hypothetical protein	CUR52646.1
NDEV.1885	1613709..1614272	+	GCA_900065925.1	LN890280.1	NitDev-E4	IE	cog.003358	arCOG08805	V	-	CopG/RHH family DNA binding protein	CUR52647.1
NDEV.1886	1614526..1615446	+	GCA_900065925.1	LN890280.1	NitDev-E4	IE			S		Hypothetical protein	CUR52648.1
NDEV.1887	1615530..1616237	+	GCA_900065925.1	LN890280.1	NitDev-E4	IE			S		Hypothetical protein	CUR52649.1
NDEV.1888	1616408..1616572	-	GCA_900065925.1	LN890280.1	NitDev-E4	IE	cog.016904		S		Hypothetical protein	CUR52650.1
NDEV.1889	1616625..1617002	-	GCA_900065925.1	LN890280.1	NitDev-E4	IE	cog.004610	arCOG08677	S	-	Zn-ribbon domain containing protein	CUR52651.1
NDEV.1890	1617088..1617225	-	GCA_900065925.1	LN890280.1	NitDev-E4	IE	cog.016904		S		Hypothetical protein	CUR52652.1
NDEV.1891	1617366..1618550	+	GCA_900065925.1	LN890280.1	NitDev-E4	IE	cog.009696	arCOG06964	E	-	Peptidase A4 family	CUR52653.1
NDEV.1892	1618589..1619224	+	GCA_900065925.1	LN890280.1	NitDev-E4	IE			S		Hypothetical protein	CUR52654.1
===	NDEV.1927	7	GCA_900065925.1	LN890280.1		IE
NDEV.1928	1654029..1655018	-	GCA_900065925.1	LN890280.1	NitDev-E5	IE	cog.003181	arCOG10597	R	-	Hemocyanin family protein, binds copper ions	CUR52690.1
NDEV.1929	1655020..1658220	-	GCA_900065925.1	LN890280.1	NitDev-E5	IE	cog.006087	arCOG08733	S	-	Uncharacterized protein	CUR52691.1
NDEV.1930	1658378..1658548	+	GCA_900065925.1	LN890280.1	NitDev-E5	IE	cog.002589	arCOG00818	V	AbrB	AbrB family transcriptional regulator	CUR52692.1
NDEV.1931	1659168..1660076	-	GCA_900065925.1	LN890280.1	NitDev-E5	IE	cog.020601	arCOG11739	S	-	Uncharacterized protein	CUR52693.1
NDEV.1932	1660073..1660252	-	GCA_900065925.1	LN890280.1	NitDev-E5	IE			S		Hypothetical protein	CUR52694.1
NDEV.1933	1660306..1661415	-	GCA_900065925.1	LN890280.1	NitDev-E5	IE	cog.000603	arCOG01245	X	XerC	XerD/XerC family integrase, often contains N-terminal HTH domain	CUR52695.1
===	NMSP_RS05790	59	GCF_002156965.1	NZ_CP021324.1		IE
NMSP_RS05790	955828..956916	-	GCF_002156965.1	NZ_CP021324.1	NitCat-E1	IE			L		Very short patch repair (VSR) endonuclease	WP_086907875.1
NMSP_RS05795	957247..957759	-	GCF_002156965.1	NZ_CP021324.1	NitCat-E1	IE	cog.003358	arCOG08805	V	-	CopG/RHH family DNA binding protein	WP_086907876.1
NMSP_RS05800	957848..958360	-	GCF_002156965.1	NZ_CP021324.1	NitCat-E1	IE	cog.030722		S		Hypothetical protein	WP_086907877.1
NMSP_RS05805	958357..958644	-	GCF_002156965.1	NZ_CP021324.1	NitCat-E1	IE	cog.013924		S		Hypothetical protein	WP_086907878.1
NMSP_RS05810	958997..959389	-	GCF_002156965.1	NZ_CP021324.1	NitCat-E1	IE	cog.020586		S		Hypothetical protein	WP_086907879.1
NMSP_RS05815	959386..959682	-	GCF_002156965.1	NZ_CP021324.1	NitCat-E1	IE			S		Hypothetical protein	WP_086907880.1
NMSP_RS05820	959709..959897	-	GCF_002156965.1	NZ_CP021324.1	NitCat-E1	IE	cog.041274		S		Hypothetical protein	WP_086907881.1
NMSP_RS05825	959894..960082	-	GCF_002156965.1	NZ_CP021324.1	NitCat-E1	IE			S		Hypothetical protein	WP_086907882.1
NMSP_RS05830	960268..960687	-	GCF_002156965.1	NZ_CP021324.1	NitCat-E1	IE	cog.010798	arCOG02730	V	-	PIN domain containing protein	WP_086907883.1
NMSP_RS05835	960791..961339	+	GCF_002156965.1	NZ_CP021324.1	NitCat-E1	IE	cog.004413	arCOG07730	L	-	DEDD family 3'-5' exonuclease	WP_086907884.1
NMSP_RS05840	961475..961681	+	GCF_002156965.1	NZ_CP021324.1	NitCat-E1	IE			S		Hypothetical protein	WP_086907885.1
NMSP_RS05845	961678..962025	+	GCF_002156965.1	NZ_CP021324.1	NitCat-E1	IE			S		Hypothetical protein	WP_086907886.1
NMSP_RS05850	962025..962528	+	GCF_002156965.1	NZ_CP021324.1	NitCat-E1	IE			S		Hypothetical protein	WP_086907887.1
NMSP_RS05855	962751..963515	-	GCF_002156965.1	NZ_CP021324.1	NitCat-E1	IE	cog.000995	arCOG01449	V	Csx1	CARF domain containing protein	WP_086907888.1
NMSP_RS05860	963561..965186	+	GCF_002156965.1	NZ_CP021324.1	NitCat-E1	IE		arCOG02929	C	PetE	Plastocyanin/azurin/halocyanin family protein	WP_086907889.1
NMSP_RS05865	965235..965627	+	GCF_002156965.1	NZ_CP021324.1	NitCat-E1	IE	cog.032697		S		Hypothetical protein	WP_086907890.1
NMSP_RS05870	965670..966131	+	GCF_002156965.1	NZ_CP021324.1	NitCat-E1	IE	cog.031883		S		Hypothetical protein	WP_086907891.1
NMSP_RS05875	966224..967300	+	GCF_002156965.1	NZ_CP021324.1	NitCat-E1	IE		arCOG00368	L	SbcC	ATPase involved in DNA repair, SbcC	WP_086907892.1
NMSP_RS05880	967950..968414	+	GCF_002156965.1	NZ_CP021324.1	NitCat-E1	IE			S		Hypothetical protein	WP_086907893.1
NMSP_RS05885	968411..968614	+	GCF_002156965.1	NZ_CP021324.1	NitCat-E1	IE			S		Hypothetical protein	WP_086907894.1
NMSP_RS05890	968702..969010	+	GCF_002156965.1	NZ_CP021324.1	NitCat-E1	IE			S		Hypothetical protein	WP_086907895.1
NMSP_RS05895	969187..969537	+	GCF_002156965.1	NZ_CP021324.1	NitCat-E1	IE	cog.007231	arCOG02846	O	DnaJ	DnaJ-class molecular chaperone	WP_086907896.1
NMSP_RS05900	969543..969995	+	GCF_002156965.1	NZ_CP021324.1	NitCat-E1	IE			S		Hypothetical protein	WP_086907897.1
NMSP_RS05905	970115..970852	+	GCF_002156965.1	NZ_CP021324.1	NitCat-E1	IE	cog.013990	arCOG00786	V	Cas4	CRISPR-associated protein Cas4, RecB family exonuclease	WP_086907898.1
NMSP_RS05910	970862..971059	-	GCF_002156965.1	NZ_CP021324.1	NitCat-E1	IE			S		Hypothetical protein	WP_086907899.1
NMSP_RS05915	971061..971840	-	GCF_002156965.1	NZ_CP021324.1	NitCat-E1	IE			S		Hypothetical protein	WP_086907900.1
NMSP_RS05920	971841..972110	-	GCF_002156965.1	NZ_CP021324.1	NitCat-E1	IE			S		Hypothetical protein	WP_086907901.1
NMSP_RS05925	972107..972625	-	GCF_002156965.1	NZ_CP021324.1	NitCat-E1	IE			S		Hypothetical protein	WP_086907902.1
NMSP_RS05930	972622..973125	-	GCF_002156965.1	NZ_CP021324.1	NitCat-E1	IE			S		Hypothetical protein	WP_086907903.1
NMSP_RS05935	973118..973765	-	GCF_002156965.1	NZ_CP021324.1	NitCat-E1	IE			S		Hypothetical protein	WP_086907904.1
NMSP_RS05940	974003..974953	-	GCF_002156965.1	NZ_CP021324.1	NitCat-E1	IE	cog.000995	arCOG01449	V	Csx1	CARF domain containing protein	WP_086907905.1
NMSP_RS05945	975200..975451	+	GCF_002156965.1	NZ_CP021324.1	NitCat-E1	IE			S		Hypothetical protein	WP_086907906.1
NMSP_RS05950	975477..975872	-	GCF_002156965.1	NZ_CP021324.1	NitCat-E1	IE			S		Hypothetical protein	WP_086907907.1
NMSP_RS05955	977586..977780	+	GCF_002156965.1	NZ_CP021324.1	NitCat-E1	IE	cog.001134	arCOG03272	S	-	Zn finger protein	WP_086908404.1
NMSP_RS05960	978020..978934	+	GCF_002156965.1	NZ_CP021324.1	NitCat-E1	IE	cog.000005	arCOG01981	K	SUA7	Transcription initiation factor TFIIB, Brf1 subunit/Transcription initiation factor TFIIB	WP_086907908.1
NMSP_RS05965	979659..980030	+	GCF_002156965.1	NZ_CP021324.1	NitCat-E1	IE	cog.000175	arCOG02984	K	CspC	Cold shock protein, CspA family	WP_086908405.1
NMSP_RS05970	980062..981330	+	GCF_002156965.1	NZ_CP021324.1	NitCat-E1	IE	cog.002175	arCOG03038	R	-	TPR repeats containing protein	WP_086907909.1
NMSP_RS05975	981365..982222	+	GCF_002156965.1	NZ_CP021324.1	NitCat-E1	IE		arCOG03038	R	-	TPR repeats containing protein	WP_086907910.1
NMSP_RS05980	982316..982633	+	GCF_002156965.1	NZ_CP021324.1	NitCat-E1	IE			S		Hypothetical protein	WP_086907911.1
NMSP_RS05985	982630..983469	+	GCF_002156965.1	NZ_CP021324.1	NitCat-E1	IE	cog.000285	arCOG03038	R	-	TPR repeats containing protein	WP_086907912.1
NMSP_RS05990	983567..985051	+	GCF_002156965.1	NZ_CP021324.1	NitCat-E1	IE	cog.000231	arCOG00541	J	YSH1	5'-3' Exoribonuclease of the beta-lactamase fold involved in RNA processing	WP_086907913.1
NMSP_RS05995	985109..985870	+	GCF_002156965.1	NZ_CP021324.1	NitCat-E1	IE		arCOG10510	S	-	Uncharacterized protein	WP_086907914.1
NMSP_RS06000	985854..988085	-	GCF_002156965.1	NZ_CP021324.1	NitCat-E1	IE	cog.023056		S		Hypothetical protein	WP_086907915.1
NMSP_RS06005	988075..988608	-	GCF_002156965.1	NZ_CP021324.1	NitCat-E1	IE	cog.008495	arCOG09409	S	-	Uncharacterized protein	WP_086907916.1
NMSP_RS06010	988610..990700	-	GCF_002156965.1	NZ_CP021324.1	NitCat-E1	IE	cog.001122	arCOG00373	R	0	Predicted ATPase	WP_086907917.1
NMSP_RS06015	990700..990915	-	GCF_002156965.1	NZ_CP021324.1	NitCat-E1	IE			S		Hypothetical protein	WP_086907918.1
NMSP_RS06020	991064..991267	+	GCF_002156965.1	NZ_CP021324.1	NitCat-E1	IE			S		Hypothetical protein	WP_086907919.1
NMSP_RS06025	991284..992156	+	GCF_002156965.1	NZ_CP021324.1	NitCat-E1	IE		arCOG09398	V	-	HNH family endonuclease	WP_086907920.1
NMSP_RS06030	992149..994395	+	GCF_002156965.1	NZ_CP021324.1	NitCat-E1	IE	cog.007831	arCOG07871	K	SSL2	Helicase associated unchracterized N-terminal domain	WP_086907921.1
NMSP_RS06035	994432..995487	+	GCF_002156965.1	NZ_CP021324.1	NitCat-E1	IE	cog.007487	arCOG07964	V	-	HNH family endonuclease	WP_086907922.1
NMSP_RS06040	995490..996647	-	GCF_002156965.1	NZ_CP021324.1	NitCat-E1	IE	cog.000261	arCOG00065	O	csdA	Selenocysteine lyase/Cysteine desulfurase	WP_086907923.1
NMSP_RS06045	996640..997071	-	GCF_002156965.1	NZ_CP021324.1	NitCat-E1	IE	cog.010967	arCOG09464	V	DndE	DNA sulfur modification DndE protein, DNA-binding with RHH domain	WP_086907924.1
NMSP_RS06050	997004..999106	-	GCF_002156965.1	NZ_CP021324.1	NitCat-E1	IE	cog.001122	arCOG00373	R	0	Predicted ATPase	WP_086907925.1
NMSP_RS06055	999027..1000574	-	GCF_002156965.1	NZ_CP021324.1	NitCat-E1	IE	cog.010668	arCOG00073	E	CysH/DndC	PAPS reductase related enzyme fused to RNA-binding PUA domain and ferredoxin domain	WP_086907926.1
NMSP_RS06060	1000571..1001674	-	GCF_002156965.1	NZ_CP021324.1	NitCat-E1	IE	cog.019191	arCOG09463	V	-	DNA sulfur modification protein DndB (DGQHR domain)	WP_086907927.1
NMSP_RS06065	1002038..1002442	+	GCF_002156965.1	NZ_CP021324.1	NitCat-E1	IE	cog.004726	arCOG06555	L	Vsr	DNA G:T-mismatch repair endonuclease	WP_086908406.1
NMSP_RS06070	1002532..1002963	+	GCF_002156965.1	NZ_CP021324.1	NitCat-E1	IE	cog.000828	arCOG03038	R	-	TPR repeats containing protein	WP_086907928.1
NMSP_RS06075	1003482..1004237	-	GCF_002156965.1	NZ_CP021324.1	NitCat-E1	IE	cog.005012	arCOG03124	S	-	Pentapeptide repeats containing protein	WP_086907929.1
NMSP_RS06080	1004416..1004994	-	GCF_002156965.1	NZ_CP021324.1	NitCat-E1	IE			S		Hypothetical protein	WP_086907930.1
===	NAQ_RS09125	67	GCF_002787055.1	NZ_CP024808.1		IE
NAQ_RS09125	1572589..1573941	-	GCF_002787055.1	NZ_CP024808.1	NitAQ6f-E1	IE	cog.006082	arCOG01245	X	XerC	XerD/XerC family integrase, often contains N-terminal HTH domain	WP_100183222.1
NAQ_RS09130	1573938..1574684	-	GCF_002787055.1	NZ_CP024808.1	NitAQ6f-E1	IE			S		Hypothetical protein	WP_100183223.1
NAQ_RS09135	1574686..1576875	-	GCF_002787055.1	NZ_CP024808.1	NitAQ6f-E1	IE	cog.003393	arCOG00286	L	-	HerA helicase	WP_100183224.1
NAQ_RS09140	1576868..1577047	-	GCF_002787055.1	NZ_CP024808.1	NitAQ6f-E1	IE			S		Hypothetical protein	WP_100183225.1
NAQ_RS09145	1577076..1577678	-	GCF_002787055.1	NZ_CP024808.1	NitAQ6f-E1	IE		arCOG01769	R	-	Predicted nucleic acid binding protein containing the AN1-type Zn-finger	WP_100183226.1
NAQ_RS09150	1577675..1579018	-	GCF_002787055.1	NZ_CP024808.1	NitAQ6f-E1	IE	cog.000258	arCOG01676	H	ThiF	Dinucleotide-utilizing enzyme involved in molybdopterin and thiamine biosynthesis	WP_100183227.1
NAQ_RS09155	1578988..1579626	-	GCF_002787055.1	NZ_CP024808.1	NitAQ6f-E1	IE			S		Hypothetical protein	WP_100183228.1
NAQ_RS09160	1579627..1580028	-	GCF_002787055.1	NZ_CP024808.1	NitAQ6f-E1	IE			S		Hypothetical protein	WP_100183229.1
NAQ_RS09165	1580330..1580818	+	GCF_002787055.1	NZ_CP024808.1	NitAQ6f-E1	IE			S		Hypothetical protein	WP_100183230.1
NAQ_RS09170	1580821..1581384	-	GCF_002787055.1	NZ_CP024808.1	NitAQ6f-E1	IE	cog.000059	arCOG03177	K	MarR	Transcriptional regulator, MarR family	WP_100183231.1
NAQ_RS09175	1581464..1581769	+	GCF_002787055.1	NZ_CP024808.1	NitAQ6f-E1	IE		arCOG00818	V	AbrB	AbrB family transcriptional regulator	WP_100183232.1
NAQ_RS09180	1581827..1583194	+	GCF_002787055.1	NZ_CP024808.1	NitAQ6f-E1	IE	cog.000066	arCOG01331	O	HtpX	Zn-dependent protease with chaperone function	WP_100183233.1
NAQ_RS09185	1583214..1583576	-	GCF_002787055.1	NZ_CP024808.1	NitAQ6f-E1	IE	cog.001706	arCOG02038	K	-	Sugar-specific transcriptional regulator TrmB	WP_100183234.1
NAQ_RS09190	1583907..1584461	-	GCF_002787055.1	NZ_CP024808.1	NitAQ6f-E1	IE			S		Hypothetical protein	WP_100183235.1
NAQ_RS09195	1584890..1585831	-	GCF_002787055.1	NZ_CP024808.1	NitAQ6f-E1	IE	cog.001955	arCOG08113	R	-	BNR repeat-containing protein with probable glycosyl-binding activity	WP_100183236.1
NAQ_RS09200	1585969..1586310	+	GCF_002787055.1	NZ_CP024808.1	NitAQ6f-E1	IE	cog.000163	arCOG02305	E	GlnK	Nitrogen regulatory protein PII	WP_100183237.1
NAQ_RS09205	1586331..1586885	-	GCF_002787055.1	NZ_CP024808.1	NitAQ6f-E1	IE	cog.000108	arCOG01764	K	SPT15	TATA-box binding protein (TBP), component of TFIID and TFIIB	WP_100183238.1
NAQ_RS09210	1587066..1587839	+	GCF_002787055.1	NZ_CP024808.1	NitAQ6f-E1	IE	cog.000651	arCOG02868	O	DsbG	Protein-disulfide isomerase	WP_100183239.1
NAQ_RS09215	1587865..1589493	+	GCF_002787055.1	NZ_CP024808.1	NitAQ6f-E1	IE	cog.008289	arCOG03914	Q	SufI	Multicopper oxidase	WP_100183240.1
NAQ_RS09220	1589531..1590070	+	GCF_002787055.1	NZ_CP024808.1	NitAQ6f-E1	IE	cog.001287	arCOG06293	S	-	Uncharacterized membrane protein	WP_100183241.1
NAQ_RS09225	1590343..1591104	+	GCF_002787055.1	NZ_CP024808.1	NitAQ6f-E1	IE	cog.000651	arCOG02868	O	DsbG	Protein-disulfide isomerase	WP_100183242.1
NAQ_RS09230	1591112..1593520	-	GCF_002787055.1	NZ_CP024808.1	NitAQ6f-E1	IE	cog.000713	arCOG01576	P	ZntA	Cation transport ATPase	WP_100183243.1
NAQ_RS09235	1593616..1594056	+	GCF_002787055.1	NZ_CP024808.1	NitAQ6f-E1	IE	cog.003378	arCOG01585	K	-	DNA-binding transcriptional regulator, Lrp family	WP_100183244.1
NAQ_RS09240	1594058..1594480	-	GCF_002787055.1	NZ_CP024808.1	NitAQ6f-E1	IE			S		Hypothetical protein	WP_100183245.1
NAQ_RS09245	1594661..1595044	+	GCF_002787055.1	NZ_CP024808.1	NitAQ6f-E1	IE	cog.005880	arCOG08709	S	-	Uncharacterized membrane protein	WP_100183246.1
NAQ_RS09250	1595088..1596278	-	GCF_002787055.1	NZ_CP024808.1	NitAQ6f-E1	IE	cog.001106	arCOG02833	O	DegQ	Serine protease Do (heat-shock protein)	WP_100183247.1
NAQ_RS09255	1596279..1596752	-	GCF_002787055.1	NZ_CP024808.1	NitAQ6f-E1	IE	cog.046881		S		Hypothetical protein	WP_100183248.1
NAQ_RS09260	1596758..1597603	-	GCF_002787055.1	NZ_CP024808.1	NitAQ6f-E1	IE	cog.001391	arCOG02019	P	SseA	Rhodanese-related sulfurtransferase	WP_100183249.1
NAQ_RS09265	1597696..1599342	-	GCF_002787055.1	NZ_CP024808.1	NitAQ6f-E1	IE	cog.001130	arCOG00050	E	SpeE	Spermidine synthase	WP_100183250.1
NAQ_RS09270	1599442..1599582	+	GCF_002787055.1	NZ_CP024808.1	NitAQ6f-E1	IE	cog.000916	arCOG04507	P	ZntA	TRASH/YHS-like protein, metallochaperone	WP_100183251.1
NAQ_RS09275	1599828..1600259	+	GCF_002787055.1	NZ_CP024808.1	NitAQ6f-E1	IE	cog.003378	arCOG01585	K	-	DNA-binding transcriptional regulator, Lrp family	WP_100183252.1
NAQ_RS09280	1600334..1601095	+	GCF_002787055.1	NZ_CP024808.1	NitAQ6f-E1	IE	cog.009866	arCOG09751	R	R	Predicted membrane component of sulfite or ferric reductase	WP_100183253.1
NAQ_RS09290	1601912..1602799	+	GCF_002787055.1	NZ_CP024808.1	NitAQ6f-E1	IE	cog.000005	arCOG01981	K	SUA7	Transcription initiation factor TFIIB, Brf1 subunit/Transcription initiation factor TFIIB	WP_100183254.1
NAQ_RS09295	1602796..1603179	+	GCF_002787055.1	NZ_CP024808.1	NitAQ6f-E1	IE	cog.005880	arCOG08709	S	-	Uncharacterized membrane protein	WP_100183255.1
NAQ_RS09300	1603193..1603693	+	GCF_002787055.1	NZ_CP024808.1	NitAQ6f-E1	IE	cog.001347	arCOG03116	S	-	Uncharacterized membrane protein	WP_100183256.1
NAQ_RS09305	1603716..1604279	-	GCF_002787055.1	NZ_CP024808.1	NitAQ6f-E1	IE	cog.001575	arCOG01705	H	DmrX	Dihydromethanopterin reductase, flavoprotein	WP_100183257.1
NAQ_RS09310	1604398..1604637	-	GCF_002787055.1	NZ_CP024808.1	NitAQ6f-E1	IE	cog.000985	arCOG01297	O	AhpF	Alkyl hydroperoxide reductase, large subunit	WP_100183258.1
NAQ_RS09315	1604634..1604777	-	GCF_002787055.1	NZ_CP024808.1	NitAQ6f-E1	IE	cog.000916	arCOG04507	P	ZntA	TRASH/YHS-like protein, metallochaperone	WP_100183259.1
NAQ_RS09320	1604774..1605877	-	GCF_002787055.1	NZ_CP024808.1	NitAQ6f-E1	IE	cog.000517	arCOG04638	P	TauE	Sulfite exporter TauE/SafE	WP_100183260.1
NAQ_RS09325	1606096..1606278	+	GCF_002787055.1	NZ_CP024808.1	NitAQ6f-E1	IE	cog.000916	arCOG04507	P	ZntA	TRASH/YHS-like protein, metallochaperone	WP_100183261.1
NAQ_RS09330	1606333..1606581	-	GCF_002787055.1	NZ_CP024808.1	NitAQ6f-E1	IE			S		Hypothetical protein	WP_100183262.1
NAQ_RS09335	1606897..1607667	+	GCF_002787055.1	NZ_CP024808.1	NitAQ6f-E1	IE		arCOG12090	S	-	Uncharacterized protein	WP_100183263.1
NAQ_RS09340	1607919..1608650	+	GCF_002787055.1	NZ_CP024808.1	NitAQ6f-E1	IE	cog.002639	arCOG06353	P	-	Probable cobalt transporter subunit, CbtA	WP_100183264.1
NAQ_RS09345	1608676..1609272	-	GCF_002787055.1	NZ_CP024808.1	NitAQ6f-E1	IE	cog.001990	arCOG10557	S	-	Uncharacterized protein	WP_100183265.1
NAQ_RS09350	1609318..1609581	+	GCF_002787055.1	NZ_CP024808.1	NitAQ6f-E1	IE	cog.006765	arCOG08680	S	-	Uncharacterized protein	WP_100183266.1
NAQ_RS09355	1609664..1610089	+	GCF_002787055.1	NZ_CP024808.1	NitAQ6f-E1	IE	cog.046881		S		Hypothetical protein	WP_100183267.1
NAQ_RS09360	1610175..1611569	-	GCF_002787055.1	NZ_CP024808.1	NitAQ6f-E1	IE	cog.031687	arCOG01676	H	ThiF	Dinucleotide-utilizing enzyme involved in molybdopterin and thiamine biosynthesis	WP_100183268.1
NAQ_RS09365	1611566..1612105	-	GCF_002787055.1	NZ_CP024808.1	NitAQ6f-E1	IE	cog.032033		S		Hypothetical protein	WP_100183269.1
NAQ_RS09370	1612108..1612464	-	GCF_002787055.1	NZ_CP024808.1	NitAQ6f-E1	IE	cog.031089		S		Hypothetical protein	WP_100183270.1
NAQ_RS09375	1612585..1612860	-	GCF_002787055.1	NZ_CP024808.1	NitAQ6f-E1	IE			S		Hypothetical protein	WP_100183271.1
NAQ_RS09380	1613126..1614304	+	GCF_002787055.1	NZ_CP024808.1	NitAQ6f-E1	IE			S		Hypothetical protein	WP_100183272.1
NAQ_RS09385	1614309..1615394	+	GCF_002787055.1	NZ_CP024808.1	NitAQ6f-E1	IE			S		Hypothetical protein	WP_100183273.1
NAQ_RS09390	1615391..1615873	+	GCF_002787055.1	NZ_CP024808.1	NitAQ6f-E1	IE			S		Hypothetical protein	WP_100183274.1
NAQ_RS09395	1615889..1616224	-	GCF_002787055.1	NZ_CP024808.1	NitAQ6f-E1	IE			S		Hypothetical protein	WP_100183275.1
NAQ_RS09400	1616310..1616615	-	GCF_002787055.1	NZ_CP024808.1	NitAQ6f-E1	IE	cog.028722		S		Hypothetical protein	WP_100183276.1
NAQ_RS09405	1616631..1618472	-	GCF_002787055.1	NZ_CP024808.1	NitAQ6f-E1	IE	cog.001535	arCOG00280	L	-	HerA helicase	WP_100183277.1
NAQ_RS09410	1618531..1619322	-	GCF_002787055.1	NZ_CP024808.1	NitAQ6f-E1	IE	cog.001003	arCOG03839	V	-	Nucleotidyltransferase, a component of viral defense system	WP_100183278.1
NAQ_RS09415	1619323..1620156	-	GCF_002787055.1	NZ_CP024808.1	NitAQ6f-E1	IE	cog.001870	arCOG04793	V	-	Transcriptional regulator, predicted component of viral defense system	WP_100183279.1
NAQ_RS09420	1620852..1622048	-	GCF_002787055.1	NZ_CP024808.1	NitAQ6f-E1	IE	cog.001111	arCOG01242	X	XerC	XerD/XerC family integrase	WP_100183280.1
NAQ_RS09425	1622392..1623375	+	GCF_002787055.1	NZ_CP024808.1	NitAQ6f-E1	IE	cog.000011	arCOG00467	L	CDC6	Cdc6-related protein, AAA superfamily ATPase	WP_100183281.1
NAQ_RS09430	1623511..1624428	+	GCF_002787055.1	NZ_CP024808.1	NitAQ6f-E1	IE	cog.021389	arCOG09558	S	-	Predicted metal-dependent enzyme, contains UPF0160 and COG3586 domains	WP_100183282.1
NAQ_RS09435	1624511..1626496	-	GCF_002787055.1	NZ_CP024808.1	NitAQ6f-E1	IE	cog.000203	arCOG01576	P	ZntA	Cation transport ATPase	WP_100183283.1
NAQ_RS09440	1626499..1626825	-	GCF_002787055.1	NZ_CP024808.1	NitAQ6f-E1	IE	cog.000098	arCOG01681	K	ArsR	Transcriptional regulator containing HTH domain, ArsR family	WP_100183284.1
NAQ_RS09445	1627138..1629027	+	GCF_002787055.1	NZ_CP024808.1	NitAQ6f-E1	IE	cog.000203	arCOG01576	P	ZntA	Cation transport ATPase	WP_100183285.1
NAQ_RS09450	1629100..1629357	+	GCF_002787055.1	NZ_CP024808.1	NitAQ6f-E1	IE		arCOG09727	K	FrmR	DNA-binding metal-sensitive transcriptional regulator, FrmR family	WP_100183286.1
NAQ_RS09455	1629723..1630085	+	GCF_002787055.1	NZ_CP024808.1	NitAQ6f-E1	IE	cog.001186	arCOG04559	P	EmrE	Membrane transporter of cations and cationic drugs	WP_100183287.1
NAQ_RS09460	1630070..1630402	+	GCF_002787055.1	NZ_CP024808.1	NitAQ6f-E1	IE	cog.001186	arCOG04559	P	EmrE	Membrane transporter of cations and cationic drugs	WP_100183288.1
===	NAQ_RS02470	23	GCF_002787055.1	NZ_CP024808.1		IE
NAQ_RS02470	420111..421439	+	GCF_002787055.1	NZ_CP024808.1	NitAQ6f-E2	IE	cog.001111	arCOG01242	X	XerC	XerD/XerC family integrase	WP_100182090.1
NAQ_RS02475	421425..422582	-	GCF_002787055.1	NZ_CP024808.1	NitAQ6f-E2	IE	cog.042100		S		Hypothetical protein	WP_100182091.1
NAQ_RS02480	422644..422844	+	GCF_002787055.1	NZ_CP024808.1	NitAQ6f-E2	IE	cog.040746		S		Hypothetical protein	WP_100182092.1
NAQ_RS02485	422846..423841	+	GCF_002787055.1	NZ_CP024808.1	NitAQ6f-E2	IE	cog.015711		V		SNJ1-like RC-Rep	WP_100182093.1
NAQ_RS02490	424020..424379	+	GCF_002787055.1	NZ_CP024808.1	NitAQ6f-E2	IE	cog.001186	arCOG04559	P	EmrE	Membrane transporter of cations and cationic drugs	WP_100182094.1
NAQ_RS02495	424367..424696	+	GCF_002787055.1	NZ_CP024808.1	NitAQ6f-E2	IE	cog.001186	arCOG04559	P	EmrE	Membrane transporter of cations and cationic drugs	WP_100182095.1
NAQ_RS02500	424761..425645	+	GCF_002787055.1	NZ_CP024808.1	NitAQ6f-E2	IE	cog.005813	arCOG02926	C	PetE	Plastocyanin/azurin/halocyanin family protein	WP_100183405.1
NAQ_RS02505	425707..426579	-	GCF_002787055.1	NZ_CP024808.1	NitAQ6f-E2	IE	cog.000115	arCOG01474	P	MMT1	Predicted Co/Zn/Cd cation transporter	WP_100182096.1
NAQ_RS02510	426572..428293	-	GCF_002787055.1	NZ_CP024808.1	NitAQ6f-E2	IE	cog.005486	arCOG08812	M	-	Predicted S-layer protein with Ig-like domain	WP_100182097.1
NAQ_RS02515	428298..428813	-	GCF_002787055.1	NZ_CP024808.1	NitAQ6f-E2	IE	cog.001202	arCOG02611	K	-	Predicted transcriptional regulator, containd two HTH domains	WP_100182098.1
NAQ_RS02520	428817..429200	-	GCF_002787055.1	NZ_CP024808.1	NitAQ6f-E2	IE	cog.000717	arCOG03916	S	-	Uncharacterized membrane protein	WP_100182099.1
NAQ_RS02525	429334..430239	+	GCF_002787055.1	NZ_CP024808.1	NitAQ6f-E2	IE	cog.005964	arCOG08795	M	-	Predicted S-layer protein with Ig-like domain	WP_100182100.1
NAQ_RS02530	430236..430448	-	GCF_002787055.1	NZ_CP024808.1	NitAQ6f-E2	IE	cog.003047	arCOG08662	S	-	Uncharacterized conserved metal-binding protein	WP_100182101.1
NAQ_RS02535	430455..430736	-	GCF_002787055.1	NZ_CP024808.1	NitAQ6f-E2	IE	cog.006930	arCOG08680	S	-	Uncharacterized protein	WP_100182102.1
NAQ_RS02540	430845..431534	+	GCF_002787055.1	NZ_CP024808.1	NitAQ6f-E2	IE	cog.011290	arCOG12844	S	-	Uncharacterized protein	WP_100182103.1
NAQ_RS02545	431539..432096	+	GCF_002787055.1	NZ_CP024808.1	NitAQ6f-E2	IE	cog.000876	arCOG01994	R	SpoIIM	Uncharacterized membrane protein, a component of a putative membrane remodelling system	WP_100182104.1
NAQ_RS02550	432115..432672	-	GCF_002787055.1	NZ_CP024808.1	NitAQ6f-E2	IE	cog.014662	arCOG08811	S	-	Uncharacterized protein	WP_100182105.1
NAQ_RS02555	432788..433591	+	GCF_002787055.1	NZ_CP024808.1	NitAQ6f-E2	IE	cog.007064	arCOG08812	M	-	Predicted S-layer protein with Ig-like domain	WP_100182106.1
NAQ_RS02560	433613..434548	-	GCF_002787055.1	NZ_CP024808.1	NitAQ6f-E2	IE	cog.001955	arCOG08113	R	-	BNR repeat-containing protein with probable glycosyl-binding activity	WP_100182107.1
NAQ_RS02565	434658..436640	-	GCF_002787055.1	NZ_CP024808.1	NitAQ6f-E2	IE	cog.000203	arCOG01576	P	ZntA	Cation transport ATPase	WP_100182108.1
NAQ_RS02570	436637..436966	-	GCF_002787055.1	NZ_CP024808.1	NitAQ6f-E2	IE	cog.000098	arCOG01681	K	ArsR	Transcriptional regulator containing HTH domain, ArsR family	WP_100182109.1
NAQ_RS02575	437027..437857	-	GCF_002787055.1	NZ_CP024808.1	NitAQ6f-E2	IE	cog.005947	arCOG12090	S	-	Uncharacterized protein	WP_100182110.1
NAQ_RS02580	438231..439250	+	GCF_002787055.1	NZ_CP024808.1	NitAQ6f-E2	IE	cog.010609	arCOG01911	O	SppA	Periplasmic serine protease (ClpP class)	WP_100182111.1
===	NAQ_RS03420	14	GCF_002787055.1	NZ_CP024808.1		IE
NAQ_RS03420	566528..567490	-	GCF_002787055.1	NZ_CP024808.1	NitAQ6f-E3	IE		arCOG14100	R	-	SIR2 superfamily protein, predicted nuclease	WP_100182257.1
NAQ_RS03425	567529..567765	+	GCF_002787055.1	NZ_CP024808.1	NitAQ6f-E3	IE			S		Hypothetical protein	WP_100182258.1
NAQ_RS03430	567909..568394	+	GCF_002787055.1	NZ_CP024808.1	NitAQ6f-E3	IE	cog.018074	arCOG05123	S	-	TIR domain containing protein	WP_100182259.1
NAQ_RS03435	568565..569287	-	GCF_002787055.1	NZ_CP024808.1	NitAQ6f-E3	IE	cog.014117		S		Hypothetical protein	WP_100182260.1
NAQ_RS03440	569359..569805	-	GCF_002787055.1	NZ_CP024808.1	NitAQ6f-E3	IE	cog.008724	arCOG10563	S	-	Uncharacterized protein	WP_100182261.1
NAQ_RS03445	569880..570341	+	GCF_002787055.1	NZ_CP024808.1	NitAQ6f-E3	IE	cog.013930	arCOG14077	S	-	Uncharacterized protein	WP_100182262.1
NAQ_RS03450	570345..570857	-	GCF_002787055.1	NZ_CP024808.1	NitAQ6f-E3	IE			S		Hypothetical protein	WP_100182263.1
NAQ_RS03455	571375..573102	-	GCF_002787055.1	NZ_CP024808.1	NitAQ6f-E3	IE			S		Hypothetical protein	WP_100182264.1
NAQ_RS03460	573174..574910	-	GCF_002787055.1	NZ_CP024808.1	NitAQ6f-E3	IE			S		Hypothetical protein	WP_100182265.1
NAQ_RS03465	574907..575866	-	GCF_002787055.1	NZ_CP024808.1	NitAQ6f-E3	IE			S		Hypothetical protein	WP_100182266.1
NAQ_RS03470	575859..576254	-	GCF_002787055.1	NZ_CP024808.1	NitAQ6f-E3	IE			S		Hypothetical protein	WP_100182267.1
NAQ_RS03475	576255..576797	-	GCF_002787055.1	NZ_CP024808.1	NitAQ6f-E3	IE			S		Hypothetical protein	WP_100182268.1
NAQ_RS03480	576794..577402	-	GCF_002787055.1	NZ_CP024808.1	NitAQ6f-E3	IE	cog.010675	arCOG03899	V	-	Restriction endonuclease, HNH family	WP_100182269.1
NAQ_RS03485	578290..579522	-	GCF_002787055.1	NZ_CP024808.1	NitAQ6f-E3	IE	cog.001111	arCOG01242	X	XerC	XerD/XerC family integrase	WP_100182270.1
===	NAQ_RS06010	12	GCF_002787055.1	NZ_CP024808.1		IE
NAQ_RS06010	1000032..1000433	-	GCF_002787055.1	NZ_CP024808.1	NitAQ6f-E4	IE		arCOG02391	T	CheY	Rec domain	WP_100182682.1
NAQ_RS06015	1000430..1002799	-	GCF_002787055.1	NZ_CP024808.1	NitAQ6f-E4	IE	cog.009850	arCOG07443	T	-	Signal transduction histidine kinase (ATPase domain)	WP_100182683.1
NAQ_RS06020	1002931..1003983	+	GCF_002787055.1	NZ_CP024808.1	NitAQ6f-E4	IE	cog.003363	arCOG00108	L	Mod	Adenine specific DNA methylase Mod	WP_100182684.1
NAQ_RS06025	1004014..1004550	-	GCF_002787055.1	NZ_CP024808.1	NitAQ6f-E4	IE	cog.001379	arCOG02625	R	-	Predicted metal-dependent hydrolase	WP_100182685.1
NAQ_RS06030	1004547..1007528	-	GCF_002787055.1	NZ_CP024808.1	NitAQ6f-E4	IE	cog.001573	arCOG00878	V	-	Type I site-specific restriction-modification system, R (restriction) subunit or related helicase	WP_100182686.1
NAQ_RS06035	1007528..1008760	-	GCF_002787055.1	NZ_CP024808.1	NitAQ6f-E4	IE	cog.000808	arCOG02626	V	HsdS	Restriction endonuclease S subunit	WP_100182687.1
NAQ_RS06040	1008765..1010261	-	GCF_002787055.1	NZ_CP024808.1	NitAQ6f-E4	IE	cog.001138	arCOG02632	V	HsdM	Type I restriction-modification system methyltransferase subunit	WP_100182688.1
NAQ_RS06045	1010466..1010909	-	GCF_002787055.1	NZ_CP024808.1	NitAQ6f-E4	IE			S		Hypothetical protein	WP_100182689.1
NAQ_RS06050	1011147..1013255	-	GCF_002787055.1	NZ_CP024808.1	NitAQ6f-E4	IE	cog.003903	arCOG06914	X	-	Phage or plasmid associated DNA primase, primpol domain	WP_100182690.1
NAQ_RS06055	1013248..1013529	-	GCF_002787055.1	NZ_CP024808.1	NitAQ6f-E4	IE			S		Hypothetical protein	WP_100182691.1
NAQ_RS06060	1013778..1014836	+	GCF_002787055.1	NZ_CP024808.1	NitAQ6f-E4	IE			S		Hypothetical protein	WP_100182692.1
NAQ_RS06065	1014873..1016144	-	GCF_002787055.1	NZ_CP024808.1	NitAQ6f-E4	IE	cog.000603	arCOG01245	X	XerC	XerD/XerC family integrase, often contains N-terminal HTH domain	WP_100182693.1
===	NAQ_RS06070	21	GCF_002787055.1	NZ_CP024808.1		IE
NAQ_RS06070	1016331..1016945	-	GCF_002787055.1	NZ_CP024808.1	NitAQ6f-E5	IE			S		Hypothetical protein	WP_100182694.1
NAQ_RS06075	1017042..1017602	-	GCF_002787055.1	NZ_CP024808.1	NitAQ6f-E5	IE	cog.023351		S		Hypothetical protein	WP_100182695.1
NAQ_RS06080	1017758..1018393	+	GCF_002787055.1	NZ_CP024808.1	NitAQ6f-E5	IE	cog.043098		S		Hypothetical protein	WP_100182696.1
NAQ_RS06085	1018364..1019641	-	GCF_002787055.1	NZ_CP024808.1	NitAQ6f-E5	IE	cog.003731	arCOG05102	V	McrC	McrBC 5-methylcytosine restriction system component	WP_100182697.1
NAQ_RS06090	1019641..1021614	-	GCF_002787055.1	NZ_CP024808.1	NitAQ6f-E5	IE	cog.025578	arCOG03779	V	McrB	GTPase subunit of restriction endonuclease	WP_100183488.1
NAQ_RS06095	1022756..1022965	-	GCF_002787055.1	NZ_CP024808.1	NitAQ6f-E5	IE	cog.020462		S		Hypothetical protein	WP_100182698.1
NAQ_RS06100	1023022..1026156	-	GCF_002787055.1	NZ_CP024808.1	NitAQ6f-E5	IE	cog.008921	arCOG02632	V	HsdM	Type I restriction-modification system methyltransferase subunit	WP_100182699.1
NAQ_RS06105	1026117..1027379	+	GCF_002787055.1	NZ_CP024808.1	NitAQ6f-E5	IE			S		Hypothetical protein	WP_100182700.1
NAQ_RS06110	1027345..1029294	+	GCF_002787055.1	NZ_CP024808.1	NitAQ6f-E5	IE	cog.001950	arCOG00872	L	MPH1	ERCC4-like helicase	WP_100182701.1
NAQ_RS06115	1029295..1030278	+	GCF_002787055.1	NZ_CP024808.1	NitAQ6f-E5	IE			S		Hypothetical protein	WP_100182702.1
NAQ_RS06120	1030367..1031257	+	GCF_002787055.1	NZ_CP024808.1	NitAQ6f-E5	IE	cog.001033	arCOG00115	L	-	DNA modification methylase	WP_100182703.1
NAQ_RS06125	1031245..1031991	+	GCF_002787055.1	NZ_CP024808.1	NitAQ6f-E5	IE	cog.019322		S		Hypothetical protein	WP_100182704.1
NAQ_RS06130	1032030..1033532	+	GCF_002787055.1	NZ_CP024808.1	NitAQ6f-E5	IE	cog.000231	arCOG00541	J	YSH1	5'-3' Exoribonuclease of the beta-lactamase fold involved in RNA processing	WP_100182705.1
NAQ_RS06135	1033537..1033809	-	GCF_002787055.1	NZ_CP024808.1	NitAQ6f-E5	IE			S		Hypothetical protein	WP_100182706.1
NAQ_RS06140	1033821..1034498	-	GCF_002787055.1	NZ_CP024808.1	NitAQ6f-E5	IE	cog.023871	arCOG09550	X	TerL	Phage terminase large subunit	WP_100182707.1
NAQ_RS06145	1034495..1035466	-	GCF_002787055.1	NZ_CP024808.1	NitAQ6f-E5	IE	cog.045303	arCOG09550	X	TerL	Phage terminase large subunit	WP_100182708.1
NAQ_RS06150	1035518..1035706	-	GCF_002787055.1	NZ_CP024808.1	NitAQ6f-E5	IE			S		Hypothetical protein	WP_100182709.1
NAQ_RS06155	1035745..1037268	-	GCF_002787055.1	NZ_CP024808.1	NitAQ6f-E5	IE	cog.014608	arCOG03110	K	-	Predicted transciptional regulator, contains Fic and DeoR-like domains	WP_100182710.1
NAQ_RS06160	1037410..1037598	-	GCF_002787055.1	NZ_CP024808.1	NitAQ6f-E5	IE			S		Hypothetical protein	WP_100182711.1
NAQ_RS06165	1037661..1038602	+	GCF_002787055.1	NZ_CP024808.1	NitAQ6f-E5	IE			S		Hypothetical protein	WP_100182712.1
NAQ_RS06170	1038592..1039821	-	GCF_002787055.1	NZ_CP024808.1	NitAQ6f-E5	IE	cog.000603	arCOG01245	X	XerC	XerD/XerC family integrase, often contains N-terminal HTH domain	WP_100182713.1
===			GCA_900248165.1			Vir-CV
NCAV_0689	604600..605004	-	GCA_900248165.1	LT981265	NCAV2-Pro1	Vir-CV	cog.004402	arCOG11166	X	-	Bacteriophage HK97-gp10-like protein	SPC33870.1
NCAV_0690	605016..605882	-	GCA_900248165.1	LT981265	NCAV2-Pro1	Vir-CV			S		Hypothetical protein	SPC33871.1
NCAV_0691	605916..606932	-	GCA_900248165.1	LT981265	NCAV2-Pro1	Vir-CV			S		Hypothetical protein	SPC33872.1
NCAV_0692	606955..607221	+	GCA_900248165.1	LT981265	NCAV2-Pro1	Vir-CV			S		Hypothetical protein	SPC33873.1
NCAV_0693	607283..607501	+	GCA_900248165.1	LT981265	NCAV2-Pro1	Vir-CV			S		Hypothetical protein	SPC33874.1
NCAV_0694	607470..607919	-	GCA_900248165.1	LT981265	NCAV2-Pro1	Vir-CV			S		Hypothetical protein	SPC33875.1
NCAV_0695	607918..609147	+	GCA_900248165.1	LT981265	NCAV2-Pro1	Vir-CV	cog.004607	arCOG09550	X	TerL	Phage terminase large subunit	SPC33876.1
NCAV_0696	609153..609371	-	GCA_900248165.1	LT981265	NCAV2-Pro1	Vir-CV			S		Hypothetical protein	SPC33877.1
NCAV_0697	609391..610263	-	GCA_900248165.1	LT981265	NCAV2-Pro1	Vir-CV			S		Hypothetical protein	SPC33878.1
NCAV_0698	610294..610701	-	GCA_900248165.1	LT981265	NCAV2-Pro1	Vir-CV			S		Hypothetical protein	SPC33879.1
NCAV_0699	610716..610985	-	GCA_900248165.1	LT981265	NCAV2-Pro1	Vir-CV			S		Hypothetical protein	SPC33880.1
NCAV_0700	611011..612363	-	GCA_900248165.1	LT981265	NCAV2-Pro1	Vir-CV		arCOG00368	L	SbcC	ATPase involved in DNA repair, SbcC	SPC33881.1
NCAV_0701	612382..613425	-	GCA_900248165.1	LT981265	NCAV2-Pro1	Vir-CV			S		Hypothetical protein	SPC33882.1
NCAV_0702	613434..613805	-	GCA_900248165.1	LT981265	NCAV2-Pro1	Vir-CV			S		Hypothetical protein	SPC33883.1
NCAV_0703	613896..615428	-	GCA_900248165.1	LT981265	NCAV2-Pro1	Vir-CV			S		Hypothetical protein	SPC33884.1
NCAV_0704	615467..615664	+	GCA_900248165.1	LT981265	NCAV2-Pro1	Vir-CV			S		Hypothetical protein	SPC33885.1
NCAV_0705	615638..615811	-	GCA_900248165.1	LT981265	NCAV2-Pro1	Vir-CV			S		Hypothetical protein	SPC33886.1
NCAV_0706	615844..616443	-	GCA_900248165.1	LT981265	NCAV2-Pro1	Vir-CV		arCOG01981	K	SUA7	Transcription initiation factor TFIIB, Brf1 subunit/Transcription initiation factor TFIIB	SPC33887.1
NCAV_0707	616475..617032	-	GCA_900248165.1	LT981265	NCAV2-Pro1	Vir-CV		arCOG00790	V	Cas4	CRISPR-associated protein Cas4, RecB family exonuclease	SPC33888.1
NCAV_0708	617048..617302	-	GCA_900248165.1	LT981265	NCAV2-Pro1	Vir-CV			S		Hypothetical protein	SPC33889.1
NCAV_0709	617341..617472	-	GCA_900248165.1	LT981265	NCAV2-Pro1	Vir-CV			S		Hypothetical protein	SPC33890.1
NCAV_0710	617526..617825	-	GCA_900248165.1	LT981265	NCAV2-Pro1	Vir-CV			S		Hypothetical protein	SPC33891.1
===	CSUB_C0607	22	GCA_000270325.1	BA000048.1		Vir-CV
CSUB_C0607	579627..580436	-	GCA_000270325.1	BA000048.1	CalSub-Pro	Vir-CV	cog.004444	arCOG11113	L	-	ParB-like nuclease domain containing protein	BAJ50466.1
CSUB_C0608	580545..581492	+	GCA_000270325.1	BA000048.1	CalSub-Pro	Vir-CV			S		Hypothetical protein	BAJ50467.1
CSUB_C0609	581511..582968	+	GCA_000270325.1	BA000048.1	CalSub-Pro	Vir-CV	cog.000058	arCOG00926	E	LivG	ABC-type branched-chain amino acid transport system, ATPase component	BAJ50468.1
CSUB_C0610	582974..583354	+	GCA_000270325.1	BA000048.1	CalSub-Pro	Vir-CV			S		Hypothetical protein	BAJ50469.1
CSUB_C0611	583425..583844	-	GCA_000270325.1	BA000048.1	CalSub-Pro	Vir-CV	cog.041967	arCOG09311	S	-	Uncharacterized membrane protein	BAJ50470.1
[truncated: 180 more rows]
