# Supplementary material for: Integrated mobile genetic elements in Thaumarchaeota
Source: Environ Microbiol. 2019 Mar 18;21(6):2056–78. doi: 10.1111/1462-2920.14564 (PMC6563490; doi:10.1111/1462-2920.14564)
Supplement: Supplementary file 2 — Table S1. Supporting information [file EMI-21-2056-s002.xlsx]

## Sheet: per genome
Organism	Taxonomy	Accession #	Size, bp	# iMGE/genome	# iMGE/1 Mbp	Total length of iMGEs, bp	# IS-like transposons	CRISPR spacers	Isolation source
Candidatus Caldiarchaeum subterraneum	Thaumarchaeota; Candidatus Caldiarchaeum	NC_022786	1680938	2	1.18981	26330	5	151	geothermal water stream of a sub-surface gold mine, thermophilic
Candidatus Nitrosocaldus cavascurensis strain SCU2	Thaumarchaeota; Candidatus Nitrosocaldales	LT981265	1577284	3	1.902	122347	3	201	terrestrial hot spring
Candidatus Nitrosocaldus islandicus isolate 3F	Thaumarchaeota; Candidatus Nitrosocaldales	NZ_CP024014	1617394	4	1.85484	161274	7	174	terrestrial hot spring biofilm
Candidatus Nitrosotalea devanaterra	Thaumarchaeota; Candidatus Nitrosotalea	LN890280	1805304	7	3.87746	127897	6	0	acidic soil, acidophile
Candidatus Nitrosotalea okcheonensis CS	Thaumarchaeota; Candidatus Nitrosotalea	LT841358	1972585	4	2.0278	94938	24	0	acidic soil, acidophile
Candidatus Nitrosotenuis cloacae SAT1	Thaumarchaeota; Candidatus Nitrosotenuis	NZ_CP011097	1620156	1	0.617225	33829	2	0	wastewater treatment plant
Candidatus Nitrosotenuis sp. AQ6f	Thaumarchaeota; Candidatus Nitrosotenuis	NZ_CP024808	1697207	5	2.94602	130546	5	0	freshwater aquarium biofilter
Candidatus Nitrosotenuis uzonensis N4	Thaumarchaeota; Candidatus Nitrosotenuis	CBTY010000006	1636130	2	1.2224	11561	10	0	thermal spring, thermophilic
Cenarchaeum symbiosum A	Thaumarchaeota; Cenarchaeales	NC_014820	2045086	1	0.488977	30455	0	0	sponge symbiont, psychrophilic
Candidatus Nitrosomarinus catalina strain SPOT01	Thaumarchaeota; Nitrosopumilales	NZ_CP021324	1360076	1	0.735253	49527	1	0	coastal seawater, Pacific Ocean
Candidatus Nitrosopumilus adriaticus NF5	Thaumarchaeota; Nitrosopumilales	CP011070	1803090	3	1.66381	44269	1	0	coastal surface waters, Northern Adriatic Sea
Candidatus Nitrosopumilus koreensis AR1	Thaumarchaeota; Nitrosopumilales	NC_018655	1639964	4	2.43908	73441	2	0	marine sediment
Candidatus Nitrosopumilus piranensis D3C	Thaumarchaeota; Nitrosopumilales	CP010868	1713078	3	1.75123	35800	1	0	coastal surface waters, Northern Adriatic Sea
Candidatus Nitrosopumilus sediminis AR2	Thaumarchaeota; Nitrosopumilales	NC_018656	1690905	5	2.957	106643	1	0	marine sediment
Nitrosoarchaeum koreensis MY1 MY1	Thaumarchaeota; Nitrosopumilales	AFPU01000001	1607695	3	1.86603	64851	4	0	soil
Nitrosopumilus maritimus SCM1 uid58903	Thaumarchaeota; Nitrosopumilales	NC_010085	1645259	3	1.82342	74224	4	15	tropical fish tank
Candidatus Nitrocosmicus oleophilus MY3	Thaumarchaeota; Nitrososphaerales	CP012850	3430706	2	0.58297	125903	46	5	contaminated soil
Candidatus Nitrososphaera evergladensis SR1	Thaumarchaeota; Nitrososphaerales	CP007174	2954373	8	2.70785	260590	12	99	soil
Candidatus Nitrososphaera gargensis Ga9 2	Thaumarchaeota; Nitrososphaerales	NC_018719	2833868	7	2.47012	210139	83	36	outflow pond of Garga thermal spring (moderate thermophile)
Nitrososphaera viennensis EN76	Thaumarchaeota; Nitrososphaerales	CP007536	2527938	6	2.37348	154160	26	82	soil
Candidatus Nitrosopelagicus brevis strain CN25	Thaumarchaeota; unclassified Thaumarchaeota	NZ_CP007026	1232128	0	0	0	1	0	open ocean, North Eastern Pacific
