# Supplementary material for: Integrated mobile genetic elements in Thaumarchaeota
Source: Environ Microbiol. 2019 Mar 18;21(6):2056–78. doi: 10.1111/1462-2920.14564 (PMC6563490; doi:10.1111/1462-2920.14564)
Supplement: Supplementary file 3 — Table S2. Supporting information [file EMI-21-2056-s003.xlsx]

## Sheet: Sheet1
Start	End	Size, bp	Organism	Accession #	iMGE ID	iMGE class	Attachment sites	Terminal inverted repeats (for casposons)	Integration target
311544	339092	27549	Candidatus Nitrocosmicus oleophilus_MY3	CP012850	ThaMY3-E1	IE	GGGCCCGTGGGGATACGA		tRNA-Lys (TTT)
1034514	1132867	98354	Candidatus Nitrocosmicus oleophilus_MY3	CP012850	ThaMY3-E2	IE	ATCAAACGGGCCCGGTGGGCTTCGA		tRNA-Arg (TCG)
872238	937715	65478	Candidatus Nitrosocaldus cavascurensis strain SCU2	LT981265	NCAV2-E1	ICE	TGGTGGGGTCGGCCAGATTTG/TGGTGGGGTCGGCCGGATTTG		tRNA-Pro (TGG)
382904	426423	43520	Candidatus Nitrosocaldus cavascurensis strain SCU2	LT981265	NCAV2-E2	ICE	GCGCCGGGGGTGGGATTTGAACCC/GCGCCGGGGACGGGATTTGAACCC		tRNA-Ser (GCT)
604600	617948	13349	Candidatus Nitrosocaldus cavascurensis strain SCU2	LT981265	NCAV2-Pro1	Vir-CV
776170	839949	63780	Candidatus Nitrosocaldus islandicus isolate 3F	NZ_CP024014	NitIsl-E1	ICE	GGTTCAAATCCGGCCGACCCCACCA/GGTTACAAATCTGGCCGACCCCACCA		tRNA-Pro (TGG)
1287453	1330972	43520	Candidatus Nitrosocaldus islandicus isolate 3F	NZ_CP024014	NitIsl-E2	ICE	GCGCCGGGGGTGGGATTTGAACCC/GCGCCGGGGACGGGATTTGAACCC		tRNA-Ser (GCT)
1410933	1451557	40625	Candidatus Nitrosocaldus islandicus isolate 3F	NZ_CP024014	NitIsl-E3	ICE	AATCCCCTTCCCGGCGCTATTATATTTTGGTATG/AATCTCCTTCCCGGCGCCATTATATTCTGGTATG		tRNA-Ser (TGA)
1094237	1107585	13349	Candidatus Nitrosocaldus islandicus isolate 3F	NZ_CP024014	NitIsl-Pro1	Vir-CV
955774	1005301	49527	Candidatus Nitrosomarinus catalina strain SPOT01	NZ_CP021324	NitCat-E1	IE	TCCCGATGGGAGCACT		tRNA-Glu (CTC)
1572497	1630510	58014	Candidatus Nitrosotenuis sp. AQ6f	NZ_CP024808	NitAQ6f-E1	IE	CCTTTGGGCCCATCT/CCTTTGGGCCCACCT		tRNA-Met (CAT)
420055	439353	19299	Candidatus Nitrosotenuis sp. AQ6f	NZ_CP024808	NitAQ6f-E2	IE	CCCACCCTTGGCACAT		tRNA-Phe (GAA)
566333	579584	13252	Candidatus Nitrosotenuis sp. AQ6f	NZ_CP024808	NitAQ6f-E3	IE	TGAAAAGCGCCGGGTAAGGGATT/TGGAAAGCGCCGGGTAAGGGATT		tRNA-Ser (CGA)
999916	1016247	16332	Candidatus Nitrosotenuis sp. AQ6f	NZ_CP024808	NitAQ6f-E4	IE	AGTAGCGGGTCTGGTGG		tRNA-Lys (CTT)
1016233	1039881	23649	Candidatus Nitrosotenuis sp. AQ6f	NZ_CP024808	NitAQ6f-E5	IE	TAGCGGGTCTGGTGGGAT		tRNA-Lys (CTT)
382188	389378	7191	Candidatus_Caldiarchaeum_subterraneum	NC_022786	CalSub-E1	IE	GCCGGGGTCCCCAAGCCTGG		tRNA-Ser (GCT)
579614	598752	19139	Candidatus_Caldiarchaeum_subterraneum	NC_022786	CalSub-Pro	Vir-CV
1075658	1095033	19376	Candidatus_Nitrosopumilus_adriaticus_NF5	CP011070	NitNF5-C1	CAS	TGCCCTTTTACTCTTTATCAATAAAAA	TAAAAAGGCAGAGCCCCCCGTTTACGAATAAAATTATGACGGT	intragenic
1095040	1108154	13115	Candidatus_Nitrosopumilus_adriaticus_NF5	CP011070	NitNF5-C2	CAS	TTTTTACTCTTTATCAATAAA	ATCAATAAAAATAGAATGCCCCCCGTTTACTCGTAAATTTAGACG	intragenic (EF-2)
1672134	1683911	11778	Candidatus_Nitrosopumilus_adriaticus_NF5	CP011070	NitNF5-E1	IE	AATCCCCGTGGGCCCAT		tRNA-Val (TAC)
655308	663492	8184	Candidatus_Nitrosopumilus_koreensis_AR1	NC_018655	NitAR1-C1	CAS	TTTATTGATAAAGAGTAAAAA	AGTAAAAATAGAATCCCCCCATTCCGTTCCTAATTCACTGCTGTTTTTCGTTATGACTAGAGAATGAT	intragenic (EF-2)
110866	126269	15403	Candidatus_Nitrosopumilus_koreensis_AR1	NC_018655	NitKor-E1	IE	CCCTTGAAC		intragenic
399943	423283	23340	Candidatus_Nitrosopumilus_koreensis_AR1	NC_018655	NitKor-E2	IE	TGCTCCCACCG		tRNA-Glu (CTC)
1024541	1051055	26514	Candidatus_Nitrosopumilus_koreensis_AR1	NC_018655	NitKor-E3	IE	AAATACAGGAGAGCCGACTAGT		intergenic
425348	441739	16392	Candidatus_Nitrosopumilus_piranensis_D3C	CP010868	NitD3C-E1	IE	TAATTAAATTTCTTTA/TACTTAGATTTCTTTA		intragenic
819668	834212	14545	Candidatus_Nitrosopumilus_piranensis_D3C	CP010868	NitD3C-E2	IE	GATCAAACCTGCAATTAAT/GATTAAACCTGCAATTTAT		intergenic
1009218	1014081	4863	Candidatus_Nitrosopumilus_piranensis_D3C	CP010868	NitD3C-E3	IE	CTTTAATTAAA/CTTTAATTTAA		intragenic
678437	686085	7648	Candidatus_Nitrosopumilus_sediminis_AR2	NC_018656	NitAR2-C1	CAS	TT	TCCCCCCATTTCGTGCTTAACTCACTGCTGTTTTTCGTTATGACTAGATAATTACGTGAATTATGATTTTT	intragenic (EF-2)
632235	652320	20086	Candidatus_Nitrosopumilus_sediminis_AR2	NC_018656	NitAR2-E1	IE	CTGTTTTCATTTTAA		intergenic
1108871	1133031	24160	Candidatus_Nitrosopumilus_sediminis_AR2	NC_018656	NitAR2-E2	IE	AGCCAATTAAAATAACCAAGAGAATAATTG		intergenic
956618	999132	42514	Candidatus_Nitrosopumilus_sediminis_AR2	NC_018656	NitAR2-E3	ICE	AACTTTCATTA		intergenic
1321936	1334170	12235	Candidatus_Nitrosopumilus_sediminis_AR2	NC_018656	NitAR2-E4	IE	CGCGACCTAACGCTTACGAG		tRNA-Thr (CGT)
1135805	1147142	11338	Candidatus_Nitrososphaera_evergladensis_SR1	CP007174	NitEve-C1	CAS	GCGACAAAGAG	TAAAAACACTCTCCCCCCTTTTTACGAGGGAATTTGTGCCGCTT	intergenic
984837	1001030	16194	Candidatus_Nitrososphaera_evergladensis_SR1	CP007174	NitEve-E1	IE	GCGGGCCCGTCGGGATT		tRNA-Lys (TTT)
1538550	1566807	28258	Candidatus_Nitrososphaera_evergladensis_SR1	CP007174	NitEve-E2	IE	ATAACGCACACAA/ATACCGCACACAA		intragenic
2080055	2091215	11161	Candidatus_Nitrososphaera_evergladensis_SR1	CP007174	NitEve-E3	IE	GCCTTTCGAGTCGCAGATCCCGGGTTCAAATCCCGGCCGGAGCACT		tRNA-Glu (TTC) [Pseudo?]
2104998	2128066	23069	Candidatus_Nitrososphaera_evergladensis_SR1	CP007174	NitEve-E4	IE			intergenic
2471418	2486079	14662	Candidatus_Nitrososphaera_evergladensis_SR1	CP007174	NitEve-E5	IE	ATAAGATTA		intergenic
2774985	2930892	140762	Candidatus_Nitrososphaera_evergladensis_SR1	CP007174	NitEve-E6	ICE	CGGCCCGGGCGCTTCAC		tRNA-Asp (GTC)
2809293	2824438	15146	Candidatus_Nitrososphaera_evergladensis_SR1	CP007174	NitEve-E7	Vir-TV
237073	256143	19070	Candidatus_Nitrososphaera_gargensis_Ga9_2	NC_018719	NitGar-E1	Vir-TV	TCCAGAAA		intergenic
256136	274004	17868	Candidatus_Nitrososphaera_gargensis_Ga9_2	NC_018719	NitGar-E2	Vir-TV	TCCAGAAA		intergenic
1508251	1613638	105387	Candidatus_Nitrososphaera_gargensis_Ga9_2	NC_018719	NitGar-E3	ICE	GCGGGCCCGGTGG		tRNA-Arg (TCT)
2263816	2282573	18757	Candidatus_Nitrososphaera_gargensis_Ga9_2	NC_018719	NitGar-E4	IE	AGCGCGGGGAGTGGGATTCGAAC		tRNA-Ser (GCT)
2157351	2182597	25246	Candidatus_Nitrososphaera_gargensis_Ga9_2	NC_018719	NitGar-E5	IE	CTGGTGAAAAAATTTACCAGTGGTTATTAGAACCCGATAAGTGAGCGGGCCCGTCGGGATTCGAAC		tRNA-Lys (TTT)
1324945	1338377	13432	Candidatus_Nitrososphaera_gargensis_Ga9_2	NC_018719	NitGar-E6	IE	TGCATGGAAAGAAT		intragenic (AsnC family transcriptional regulator)
965190	975569	10379	Candidatus_Nitrososphaera_gargensis_Ga9_2	NC_018719	NitGar-E7	IE	TCCCTTCGGCCCCACTTTTGCACCTATTAAGGTCATTACCATC		intergenic
761357	773217	11861	Candidatus_Nitrosotalea_devanaterra	LN890280	NitDev-C1	CAS	TTACTTGGCGTAAATAAAA	AAACCCCCCGTTT	intragenic (Phosphoribosylamine-glycine ligase)
1119698	1126116	6419	Candidatus_Nitrosotalea_devanaterra	LN890280	NitDev-C2	CAS	ACTCGCTGTCGAC	GGGGGTAAACCATTTTT	intragenic (EF-2)
239061	244528	5468	Candidatus_Nitrosotalea_devanaterra	LN890280	NitDev-E1	IE	CGGGCCCGAAGG		tRNA-Arg (TCT)
495143	514811	19669	Candidatus_Nitrosotalea_devanaterra	LN890280	NitDev-E2	IE	TCCCCCCGGGCCCGC		tRNA-Arg (GCG)
514797	576601	61805	Candidatus_Nitrosotalea_devanaterra	LN890280	NitDev-E3	IE	TCCCCCCGGGCCCGC		tRNA-Arg (GCG)
1604128	1619275	15148	Candidatus_Nitrosotalea_devanaterra	LN890280	NitDev-E4	IE	AAATCCCACCTCCCGCA		tRNA-Leu (TAG)
1653952	1661478	7527	Candidatus_Nitrosotalea_devanaterra	LN890280	NitDev-E5	IE	ATAAACAATTACAATC		intragenic (Diphthamide biosynthesis protein; 4 last nt)
196716	230543	33829	Candidatus_Nitrosotenuis_cloacae_SAT1	NZ_CP011097	NitClo-E1	IE	CCACCAGACCCGCTAA		tRNA-Lys (CTT)
1127611	1158066	30455	Cenarchaeum_symbiosum_A_uid61411	NC_014820	CenSym-E3	IE	TCCATGCAGATACTGCGATCT		intergenic
473690	493191	19502	Nitrosoarchaeum_koreensis_MY1_MY1	AFPU01000001	NitKor_MY1-E1	IE	GTTTCTTATTAC/GTTTCTTAATAC		Intergenic
1018971	1048703	29733	Nitrosoarchaeum_koreensis_MY1_MY1	AFPU01000001	NitKor_MY1-E2	IE	AATTGCAGGTTT		intergenic
1185043	1200658	15616	Nitrosoarchaeum_koreensis_MY1_MY1	AFPU01000001	NitKor_MY1-E3	IE	CATCCCCGGCATACACAATT/CATCCCCGGCACACACAATT		tRNA-Asn (GGT)
778111	794916	16805	Nitrosopumilus_maritimus_SCM1	NC_010085	NitMar-E1	IE	ACAAAACCTA		intragenic
537812	554255	16444	Nitrosopumilus_maritimus_SCM1	NC_010085	NitMar-E2	IE	ACTTTAACAACAAACTC/ACTTTAACAACAAGCTC		intergenic
1029598	1070572	40975	Nitrosopumilus_maritimus_SCM1	NC_010085	NitMar-E3	IE	TCCCATCCGGTCCAC		tRNA-Val (CAC)
258970	264400	5431	Nitrososphaera_viennensis_EN76	CP007536	NitVie-E1	IE	CCGGGCCCGCTT		tRNA-Arg (TCT)
552849	561758	8910	Nitrososphaera_viennensis_EN76	CP007536	NitVie-E2	IE	TGTTGTTTAA		intragenic
744889	820479	75591	Nitrososphaera_viennensis_EN76	CP007536	NitVie-E3	ICE	AAGGTGCGGGGGGTGCGAT/AAAGTGCGGGGGGTGGGAT		intergenic
2156955	2177247	20293	Nitrososphaera_viennensis_EN76	CP007536	NitVie-E4	IE	CCACCGGGCCCGCT		tRNA-Phe (GAA)
2414802	2439121	24320	Nitrososphaera_viennensis_EN76	CP007536	NitVie-E5	IE	AGCGGGCCCGTCGGGATT		tRNA-Lys (TTT)
2242426	2262040	19615	Nitrososphaera_viennensis_EN76	CP007536	Nvie-Pro1	Vir-CV
871131	886981	15851	Candidatus Nitrosotalea okcheonensis CS	LT841358	NitNCS1-C1	CAS	CAAAATGAAAATGGG	GGGTATAGATGAGGACTCTGCGTTTGACTATGAATTAACGTATGAATCAAA	tRNA-Pro (TGG)
117291	123268	3745	Candidatus Nitrosotalea okcheonensis CS	LT841358	NitNCS1-E1	IE	CCCCGGGCCCG		tRNA-Arg (GCG)
1417069	1427613	10545	Candidatus Nitrosotalea okcheonensis CS	LT841358	NitNCS1-E2	IE	AAATGGGCCGAGAGAGGTT/AAATGGGCCGAGAGAGATT		tRNA-Val (GAC)
1907756	1972552	64797	Candidatus Nitrosotalea okcheonensis CS	LT841358	NitNCS1-E3	ICE	AGAAAGTTGAGTAAAAAAGGCGAATCTCAGACCCGATTTGAAATGCGGTTGCCGG/AGAAAATTGAGTAAAAAAGGCCAATCTTGGACCCGATTTGAAATGCGGTTGCCGG		tRNA-Gly (GCC)
64627	73529	8903	Candidatus Nitrosotenuis uzonensis N4	CBTY010000006	NitUzo-E1	IE	CCTGTGGGCCCATT		tRNA-Val (TAC)
193105	195762	2658	Candidatus Nitrosotenuis uzonensis N4	CBTY010000006	NitUzo-E2	IE	TCCCCTCGAGGGCCTACAATCCTTGATTTCGG		tRNA-His (GTG)
			Candidatus Nitrosopelagicus brevis strain CN25	NZ_CP007026	NONE
