# Supplementary material for: Integrated mobile genetic elements in Thaumarchaeota
Source: Environ Microbiol. 2019 Mar 18;21(6):2056–78. doi: 10.1111/1462-2920.14564 (PMC6563490; doi:10.1111/1462-2920.14564)
Supplement: Supplementary file 4 — Table S3. Supporting information [file EMI-21-2056-s004.xlsx]

## Sheet: Лист1
Organism	Accession #	Identity to reference IS	Family	Start	End	Strand
Candidatus Nitrosotenuis cloacae SAT1	NZ_CP011097	45.16% ISKpn25_aa1	ISL3	202428	201034	-
Candidatus Nitrosotenuis cloacae SAT1	NZ_CP011097	45.89% ISPa4_aa1	ISNCY	421504	419750	-
Candidatus Nitrosotenuis sp. AQ6f	NZ_CP024808	54.73% ISDsp3_aa1	IS6	649839	649549	-
Candidatus Nitrosotenuis sp. AQ6f	NZ_CP024808	39.37% ISSm4_aa4	ISL3	1007528	1004547	-
Candidatus Nitrosotenuis sp. AQ6f	NZ_CP024808	48.26% ISKpn25_aa1	ISL3	1010261	1008765	-
Candidatus Nitrosotenuis sp. AQ6f	NZ_CP024808	53.57% ISDsp3_aa1	IS6	1218461	1219666	+
Candidatus Nitrosotenuis sp. AQ6f	NZ_CP024808	47.26% ISPa4_aa1	ISNCY	1696320	1694566	-
Candidatus Nitrososphaera evergladensis SR1	CP007174	43.33% ISMem1_aa1	IS5	230668	231705	+
Candidatus Nitrososphaera evergladensis SR1	CP007174	50.35% ISEc18_aa1	IS481	285408	286334	+
Candidatus Nitrososphaera evergladensis SR1	CP007174	53.87% ISHel1_aa2	IS200/IS605 ssgr IS1341	344613	345338	+
Candidatus Nitrososphaera evergladensis SR1	CP007174	58.53% ISHwa31_aa2	IS200/IS605 ssgr IS1341	345316	345726	+
Candidatus Nitrososphaera evergladensis SR1	CP007174	54.26% ISHalsp1_aa2	IS200/IS605 ssgr IS1341	542869	543951	+
Candidatus Nitrososphaera evergladensis SR1	CP007174	54.83% ISHalo1_aa2	IS200/IS605 ssgr IS1341	645254	646417	+
Candidatus Nitrososphaera evergladensis SR1	CP007174	43.33% ISMem1_aa1	IS5	960281	959244	-
Candidatus Nitrososphaera evergladensis SR1	CP007174	64.53% ISA0963-3_aa1	IS481	2005421	2006311	+
Candidatus Nitrososphaera evergladensis SR1	CP007174	41.63% ISMem1_aa1	IS5	2008079	2007075	-
Candidatus Nitrososphaera evergladensis SR1	CP007174	39.11% ISSm4_aa1	ISL3	2474310	2472772	-
Candidatus Nitrososphaera evergladensis SR1	CP007174	57.06% ISHpr1_aa2	IS200/IS605 ssgr IS1341	2538443	2537259	-
Candidatus Nitrososphaera evergladensis SR1	CP007174	56.73% ISHhu3_aa2	IS200/IS605	2656991	2656122	-
Candidatus Nitrosotenuis uzonensis N4	CBTY010000011.1	56.28% ISFac2_aa1	IS5 ssgr IS903	903	298	-
Candidatus Nitrosotenuis uzonensis N4	CBTY010000011.1	55.90% ISMbu10_aa1	IS5	1448	1852	+
Candidatus Nitrosotenuis uzonensis N4	CBTY010000011.1	60.95% ISMac14_aa1	IS110 ssgr IS1111	2384	1893	-
Candidatus Nitrosotenuis uzonensis N4	CBTY010000011.1	56% ISHvo9_aa1	IS110 ssgr IS1111	2744	2400	-
Candidatus Nitrosotenuis uzonensis N4	CBTY010000011.1	46.55% ISSsp2_aa2	IS3 ssgr IS150	5428	5994	+
Candidatus Nitrosopelagicus brevis strain CN25	NZ_CP007026	41.98% ISPa4_aa1	ISNCY	291864	290038	-
Candidatus Nitrosocaldus cavascurensis strain SCU2	LT981265	62.5% ISTsi1_aa2	IS607	186352	187497	+
Candidatus Nitrosocaldus cavascurensis strain SCU2	LT981265	58.14% ISHysp1_aa1	IS5 ssgr IS903	536991	537674	+
Candidatus Nitrosocaldus cavascurensis strain SCU2	LT981265	59.92% ISNpe29_aa2	IS200/IS605 ssgr IS1341	1428806	1429591	+
Candidatus Nitrosotalea devanaterra	LN890280	63.33% ISDsp3_aa1	IS6	493271	493510	+
Candidatus Nitrosotalea devanaterra	LN890280	59.32% ISKpn25_aa1	ISL3	505885	507954	+
Candidatus Nitrosotalea devanaterra	LN890280	48.68% ISKpn25_aa2	ISL3	507973	509289	+
Candidatus Nitrosotalea devanaterra	LN890280	50.74% ISSm4_aa4	ISL3	509286	512864	+
Candidatus Nitrosotalea devanaterra	LN890280	46.57% ISPa4_aa1	ISNCY	1482721	1484475	+
Candidatus Nitrosotalea devanaterra	LN890280	50.18% ISDsp3_aa1	IS6	1514341	1515468	+
Candidatus Caldiarchaeum subterraneum	NC_022786	66.66% ISPfu5_aa1	IS6	31152	31625	+
Candidatus Caldiarchaeum subterraneum	NC_022786	67.67% ISMja1_aa1	IS6	51799	51356	-
Candidatus Caldiarchaeum subterraneum	NC_022786	52.77% ISPfu5_aa1	IS6	92388	92122	-
Candidatus Caldiarchaeum subterraneum	NC_022786	53.04% ISHvo10_aa1	IS110 ssgr IS1111	883064	883474	+
Candidatus Caldiarchaeum subterraneum	NC_022786	60% ISMja1_aa1	IS6	885243	884857	-
Candidatus Nitrosopumilus piranensis D3C	CP010868	45.03% ISPa4_aa1	ISNCY	1650001	1651752	+
Candidatus Nitrosocaldus islandicus isolate 3F	NZ_CP024014	59.92% ISNpe29_aa2	IS200/IS605 ssgr IS1341	285561	284776	-
Candidatus Nitrosocaldus islandicus isolate 3F	NZ_CP024014	58.14% ISHysp1_aa1	IS5 ssgr IS903	1175194	1174511	-
Candidatus Nitrosocaldus islandicus isolate 3F	NZ_CP024014	40.69% ISKpn25_aa3	ISL3	1443157	1439936	-
Candidatus Nitrosocaldus islandicus isolate 3F	NZ_CP024014	39.91% ISKpn25_aa2	ISL3	1444478	1443141	-
Candidatus Nitrosocaldus islandicus isolate 3F	NZ_CP024014	43.91% ISKpn25_aa1	ISL3	1446254	1444485	-
Candidatus Nitrosocaldus islandicus isolate 3F	NZ_CP024014	62.12% ISBvi5_aa1	IS5 ssgr IS427	1446868	1447074	+
Candidatus Nitrosocaldus islandicus isolate 3F	NZ_CP024014	62.5% ISTsi1_aa2	IS607	1568121	1566976	-
Candidatus Nitrosotenuis uzonensis N4	CBTY010000006.1	58.88% ISPac1_aa1	IS5	30748	30434	-
Candidatus Nitrosotenuis uzonensis N4	CBTY010000006.1	48.83% ISMev1_aa1	IS5	31352	30906	-
Candidatus Nitrosotalea okcheonensis CS	LT841358	49.26% ISDsp3_aa1	IS6	36816	35605	-
Candidatus Nitrosotalea okcheonensis CS	LT841358	53.47% ISDsp3_aa1	IS6	204679	203336	-
Candidatus Nitrosotalea okcheonensis CS	LT841358	47.04% ISTsi1_aa2	IS607	380367	381533	+
Candidatus Nitrosotalea okcheonensis CS	LT841358	46.83% ISCsa7_aa1	ISNCY	425354	426349	+
Candidatus Nitrosotalea okcheonensis CS	LT841358	45.64% ISTsi1_aa2	IS607	637793	638959	+
Candidatus Nitrosotalea okcheonensis CS	LT841358	53.47% ISDsp3_aa1	IS6	737347	736175	-
Candidatus Nitrosotalea okcheonensis CS	LT841358	46.57% ISPa4_aa1	ISNCY	1146556	1148316	+
Candidatus Nitrosotalea okcheonensis CS	LT841358	50% ISTsi1_aa2	IS607	1443845	1443363	-
Candidatus Nitrosotalea okcheonensis CS	LT841358	53.26% ISTsi1_aa2	IS607	1484905	1485573	+
Candidatus Nitrosotalea okcheonensis CS	LT841358	55.91% ISTko2_aa2	IS607	1485721	1486077	+
Candidatus Nitrosotalea okcheonensis CS	LT841358	46.23% ISTsi1_aa2	IS607	1505820	1504615	-
Candidatus Nitrosotalea okcheonensis CS	LT841358	60.39% ISMma22_aa2	IS200/IS605	1578507	1579655	+
Candidatus Nitrosotalea okcheonensis CS	LT841358	50% ISTsi1_aa2	IS607	1612436	1611624	-
Candidatus Nitrosotalea okcheonensis CS	LT841358	46.83% ISCsa7_aa1	ISNCY	1613421	1612426	-
Candidatus Nitrosotalea okcheonensis CS	LT841358	44.41% ISTsi1_aa2	IS607	1628495	1629691	+
Candidatus Nitrosotalea okcheonensis CS	LT841358	55.23% ISH22_aa2	IS200/IS605	1725309	1724488	-
Candidatus Nitrosotalea okcheonensis CS	LT841358	45.83% ISTsi1_aa2	IS607	1765324	1766484	+
Candidatus Nitrosotalea okcheonensis CS	LT841358	45.70% ISTsi1_aa2	IS607	1824101	1825267	+
Candidatus Nitrosotalea okcheonensis CS	LT841358	57.14% ISTsi1_aa2	IS607	1876191	1876649	+
Candidatus Nitrosotalea okcheonensis CS	LT841358	50% ISDge6_aa1	IS5 ssgr ISL2	1125715	1125185	-
Candidatus Nitrosotalea okcheonensis CS	LT841358	52.91% ISA0963-2_aa1	IS481	1324880	1325476	+
Candidatus Nitrosotalea okcheonensis CS	LT841358	47.46% ISDsp3_aa1	IS6	1539903	1538566	-
Candidatus Nitrosotalea okcheonensis CS	LT841358	58.33% ISCaa6_aa1	IS5 ssgr ISL2	2017581	2018819	+
Candidatus Nitrosotalea okcheonensis CS	LT841358	48.48% ISMth3_aa1	IS5 ssgr IS903	2036567	2036124	-
Nitrososphaera viennensis EN76	CP007536	55.60% ISDsp3_aa1	IS6	220897	220124	-
Nitrososphaera viennensis EN76	CP007536	46% ISNamo12_aa1	IS6	250857	251492	+
Nitrososphaera viennensis EN76	CP007536	49.83% ISEc18_aa1	IS481	274994	274065	-
Nitrososphaera viennensis EN76	CP007536	48.58% ISDsp3_aa1	IS6	532351	533823	+
Nitrososphaera viennensis EN76	CP007536	52.77% ISDsp3_aa1	IS6	865353	864217	-
Nitrososphaera viennensis EN76	CP007536	53.59% ISDsp3_aa1	IS6	867125	866664	-
Nitrososphaera viennensis EN76	CP007536	46% ISNamo12_aa1	IS6	1369987	1369352	-
Nitrososphaera viennensis EN76	CP007536	47.02% ISTko2_aa2	IS607	1468917	1468153	-
Nitrososphaera viennensis EN76	CP007536	67.28% ISMma22_aa2	IS200/IS605	1552575	1552138	-
Nitrososphaera viennensis EN76	CP007536	54.28% ISNamo25_aa2	IS200/IS605 ssgr IS1341	1589272	1588280	-
Nitrososphaera viennensis EN76	CP007536	59.61% ISDsp3_aa1	IS6	1600988	1601389	+
Nitrososphaera viennensis EN76	CP007536	47.88% ISTsi1_aa2	IS607	1625745	1624834	-
Nitrososphaera viennensis EN76	CP007536	46% ISNamo12_aa1	IS6	1689617	1688982	-
Nitrososphaera viennensis EN76	CP007536	46% ISNamo12_aa1	IS6	1792476	1791841	-
Nitrososphaera viennensis EN76	CP007536	50.38% ISDsp3_aa1	IS6	1803266	1804402	+
Nitrososphaera viennensis EN76	CP007536	54.83% ISNpe7_aa1	IS1595 ssgr ISH4	1816792	1817211	+
Nitrososphaera viennensis EN76	CP007536	55.05% ISH4_aa1	IS1595 ssgr ISH4	1817349	1817696	+
Nitrososphaera viennensis EN76	CP007536	38.40% ISKpn25_aa3	ISL3	1881099	1878118	-
Nitrososphaera viennensis EN76	CP007536	41.95% ISSm4_aa3	ISL3	1882397	1881096	-
Nitrososphaera viennensis EN76	CP007536	41.74% ISKpn25_aa1	ISL3	1883956	1882394	-
Nitrososphaera viennensis EN76	CP007536	55.68% ISDsp3_aa1	IS6	1914939	1914061	-
Nitrososphaera viennensis EN76	CP007536	53.20% ISDsp3_aa1	IS6	2089095	2090231	+
Nitrososphaera viennensis EN76	CP007536	50.54% ISDsp3_aa1	IS6	2098687	2097614	-
Nitrososphaera viennensis EN76	CP007536	46% ISNamo12_aa1	IS6	2159882	2159247	-
Nitrososphaera viennensis EN76	CP007536	46% ISNamo12_aa1	IS6	2209022	2208387	-
Nitrososphaera viennensis EN76	CP007536	51.43% ISDsp3_aa1	IS6	2460651	2459482	-
Candidatus Nitrocosmicus oleophilus MY3	CP012850	61.07% ISHysp1_aa1	IS5 ssgr IS903	33903	33391	-
Candidatus Nitrocosmicus oleophilus MY3	CP012850	59.67% ISMth3_aa1	IS5 ssgr IS903	34284	33904	-
Candidatus Nitrocosmicus oleophilus MY3	CP012850	59.04% ISMth3_aa1	IS5 ssgr IS903	153103	152210	-
Candidatus Nitrocosmicus oleophilus MY3	CP012850	59.04% ISMth3_aa1	IS5 ssgr IS903	232248	233141	+
Candidatus Nitrocosmicus oleophilus MY3	CP012850	59.04% ISMth3_aa1	IS5 ssgr IS903	245925	245032	-
Candidatus Nitrocosmicus oleophilus MY3	CP012850	59.04% ISMth3_aa1	IS5 ssgr IS903	541338	540445	-
Candidatus Nitrocosmicus oleophilus MY3	CP012850	59.67% ISMth3_aa1	IS5 ssgr IS903	582458	582838	+
Candidatus Nitrocosmicus oleophilus MY3	CP012850	61.67% ISHysp1_aa1	IS5 ssgr IS903	582839	583351	+
Candidatus Nitrocosmicus oleophilus MY3	CP012850	61.67% ISHysp1_aa1	IS5 ssgr IS903	593230	592718	-
Candidatus Nitrocosmicus oleophilus MY3	CP012850	59.67% ISMth3_aa1	IS5 ssgr IS903	593611	593231	-
Candidatus Nitrocosmicus oleophilus MY3	CP012850	59.67% ISMth3_aa1	IS5 ssgr IS903	797342	797722	+
Candidatus Nitrocosmicus oleophilus MY3	CP012850	61.07% ISHysp1_aa1	IS5 ssgr IS903	797723	798235	+
Candidatus Nitrocosmicus oleophilus MY3	CP012850	61.67% ISHysp1_aa1	IS5 ssgr IS903	836820	836308	-
Candidatus Nitrocosmicus oleophilus MY3	CP012850	59.67% ISMth3_aa1	IS5 ssgr IS903	837201	836821	-
Candidatus Nitrocosmicus oleophilus MY3	CP012850	59.04% ISMth3_aa1	IS5 ssgr IS903	985925	985032	-
Candidatus Nitrocosmicus oleophilus MY3	CP012850	65.82% ISRba8_aa1	IS5 ssgr IS427	1084529	1084179	-
Candidatus Nitrocosmicus oleophilus MY3	CP012850	59.04% ISMth3_aa1	IS5 ssgr IS903	1091605	1092498	+
Candidatus Nitrocosmicus oleophilus MY3	CP012850	59.04% ISMth3_aa1	IS5 ssgr IS903	1108237	1107344	-
Candidatus Nitrocosmicus oleophilus MY3	CP012850	54.59% ISPfu5_aa1	IS6	1180259	1180858	+
Candidatus Nitrocosmicus oleophilus MY3	CP012850	60.31% ISThsp21_aa3	IS5 ssgr IS427	1203159	1202920	-
Candidatus Nitrocosmicus oleophilus MY3	CP012850	59.04% ISMth3_aa1	IS5 ssgr IS903	1374522	1375415	+
Candidatus Nitrocosmicus oleophilus MY3	CP012850	58.70% ISMth3_aa1	IS5 ssgr IS903	1408211	1409104	+
Candidatus Nitrocosmicus oleophilus MY3	CP012850	59.04% ISMth3_aa1	IS5 ssgr IS903	1424968	1425861	+
Candidatus Nitrocosmicus oleophilus MY3	CP012850	59.67% ISMth3_aa1	IS5 ssgr IS903	1450495	1450875	+
Candidatus Nitrocosmicus oleophilus MY3	CP012850	61.67% ISHysp1_aa1	IS5 ssgr IS903	1450876	1451388	+
Candidatus Nitrocosmicus oleophilus MY3	CP012850	59.04% ISMth3_aa1	IS5 ssgr IS903	1459869	1460762	+
Candidatus Nitrocosmicus oleophilus MY3	CP012850	59.04% ISMth3_aa1	IS5 ssgr IS903	1541455	1540562	-
Candidatus Nitrocosmicus oleophilus MY3	CP012850	58.70% ISMth3_aa1	IS5 ssgr IS903	1570476	1571369	+
Candidatus Nitrocosmicus oleophilus MY3	CP012850	58.70% ISMth3_aa1	IS5 ssgr IS903	1871612	1872505	+
Candidatus Nitrocosmicus oleophilus MY3	CP012850	61.67% ISHysp1_aa1	IS5 ssgr IS903	1966488	1965976	-
Candidatus Nitrocosmicus oleophilus MY3	CP012850	59.67% ISMth3_aa1	IS5 ssgr IS903	1966869	1966489	-
Candidatus Nitrocosmicus oleophilus MY3	CP012850	59.04% ISMth3_aa1	IS5 ssgr IS903	1984702	1983809	-
Candidatus Nitrocosmicus oleophilus MY3	CP012850	58.70% ISMth3_aa1	IS5 ssgr IS903	2155633	2156526	+
Candidatus Nitrocosmicus oleophilus MY3	CP012850	59.04% ISMth3_aa1	IS5 ssgr IS903	2198627	2199520	+
Candidatus Nitrocosmicus oleophilus MY3	CP012850	58.25% ISMth3_aa1	IS5 ssgr IS903	2215683	2216027	+
Candidatus Nitrocosmicus oleophilus MY3	CP012850	59.04% ISMth3_aa1	IS5 ssgr IS903	2557114	2556221	-
Candidatus Nitrocosmicus oleophilus MY3	CP012850	61.67% ISHysp1_aa1	IS5 ssgr IS903	2586769	2586257	-
Candidatus Nitrocosmicus oleophilus MY3	CP012850	59.67% ISMth3_aa1	IS5 ssgr IS903	2587150	2586770	-
Candidatus Nitrocosmicus oleophilus MY3	CP012850	59.04% ISMth3_aa1	IS5 ssgr IS903	2890121	2891014	+
Candidatus Nitrocosmicus oleophilus MY3	CP012850	58.70% ISMth3_aa1	IS5 ssgr IS903	2979657	2980550	+
Candidatus Nitrocosmicus oleophilus MY3	CP012850	59.04% ISMth3_aa1	IS5 ssgr IS903	3033882	3034775	+
Candidatus Nitrocosmicus oleophilus MY3	CP012850	59.04% ISMth3_aa1	IS5 ssgr IS903	3067051	3066158	-
Candidatus Nitrocosmicus oleophilus MY3	CP012850	59.04% ISMth3_aa1	IS5 ssgr IS903	3205059	3204166	-
Candidatus Nitrocosmicus oleophilus MY3	CP012850	59.04% ISMth3_aa1	IS5 ssgr IS903	3215602	3214709	-
Candidatus Nitrocosmicus oleophilus MY3	CP012850	52.5% ISPfu2_aa1	IS6	3328354	3328959	+
Candidatus Nitrocosmicus oleophilus MY3	CP012850	52.5% ISPfu2_aa1	IS6	3349729	3349124	-
Nitrosopumilus maritimus SCM1 uid58903	NC_010085	44.35% ISKpn25_aa1	ISL3	543078	541510	-
Nitrosopumilus maritimus SCM1 uid58903	NC_010085	39.37% ISKpn25_aa2	ISL3	543154	544470	+
Nitrosopumilus maritimus SCM1 uid58903	NC_010085	38.61% ISKpn25_aa3	ISL3	544537	547557	+
Nitrosopumilus maritimus SCM1 uid58903	NC_010085	45.03% ISPa4_aa1	ISNCY	1314106	1315857	+
Candidatus Nitrosopumilus sediminis AR2	NC_018656	42.55% ISPa4_aa1	ISNCY	1318211	1319962	+
Candidatus Nitrosomarinus catalina strain SPOT01	NZ_CP021324	43.34% ISPa4_aa1	ISNCY	270135	268384	-
Nitrosoarchaeum koreensis MY1 MY1	AFPU01000001	39.66% ISSm4_aa4	ISL3	1032513	1029460	-
Nitrosoarchaeum koreensis MY1 MY1	AFPU01000001	49.20% ISKpn25_aa1	ISL3	1035369	1033690	-
Nitrosoarchaeum koreensis MY1 MY1	AFPU01000001	46.57% ISPa4_aa1	ISNCY	1256699	1258450	+
Nitrosoarchaeum koreensis MY1 MY1	AFPU01000001	65.75% ISDsp3_aa1	IS6	1290241	1290459	+
Candidatus Nitrosopumilus adriaticus NF5	CP011070	45.89% ISPa4_aa1	ISNCY	378709	376958	-
Candidatus Nitrosotenuis uzonensis N4	CBTY010000009.1	55.49% ISHysp1_aa1	IS5 ssgr IS903	66154	65597	-
Candidatus Nitrosotenuis uzonensis N4	CBTY010000009.1	47.18% ISPa4_aa1	ISNCY	239872	241626	+
Candidatus Nitrososphaera gargensis Ga9 2	NC_018719	58.77% ISHvo9_aa1	IS110 ssgr IS1111	47488	47841	+
Candidatus Nitrososphaera gargensis Ga9 2	NC_018719	62.85% ISMma22_aa2	IS200/IS605	48248	48496	+
Candidatus Nitrososphaera gargensis Ga9 2	NC_018719	68.33% ISMma22_aa2	IS200/IS605	48507	48707	+
Candidatus Nitrososphaera gargensis Ga9 2	NC_018719	58.64% ISSoc12_aa2	IS200/IS605 ssgr IS1341	48680	49273	+
Candidatus Nitrososphaera gargensis Ga9 2	NC_018719	52.27% ISHhu5_aa2	IS200/IS605 ssgr IS1341	49587	50708	+
Candidatus Nitrososphaera gargensis Ga9 2	NC_018719	56.86% ISMma22_aa2	IS200/IS605	59463	60698	+
Candidatus Nitrososphaera gargensis Ga9 2	NC_018719	41.75% ISHwa13_aa1	ISH3	62626	63477	+
Candidatus Nitrososphaera gargensis Ga9 2	NC_018719	65.62% ISNamo6_aa1	ISH3	63453	63671	+
Candidatus Nitrososphaera gargensis Ga9 2	NC_018719	59.50% ISPac1_aa1	IS5	64551	63979	-
Candidatus Nitrososphaera gargensis Ga9 2	NC_018719	54.87% ISHam3_aa2	IS200/IS605 ssgr IS1341	66467	65280	-
Candidatus Nitrososphaera gargensis Ga9 2	NC_018719	68.96% ISMae41_aa2	IS200/IS605 ssgr IS1341	84840	85061	+
Candidatus Nitrososphaera gargensis Ga9 2	NC_018719	57.81% ISHam3_aa2	IS200/IS605 ssgr IS1341	91758	91333	-
Candidatus Nitrososphaera gargensis Ga9 2	NC_018719	53.98% ISDka2_aa2	IS200/IS605	191264	190890	-
Candidatus Nitrososphaera gargensis Ga9 2	NC_018719	51.10% ISH20A_aa1	ISH3	198570	197413	-
Candidatus Nitrososphaera gargensis Ga9 2	NC_018719	62.24% ISMma5_aa1	IS110 ssgr IS1111	234532	234206	-
Candidatus Nitrososphaera gargensis Ga9 2	NC_018719	58.19% ISHvo10_aa1	IS110 ssgr IS1111	235234	234839	-
Candidatus Nitrososphaera gargensis Ga9 2	NC_018719	51.10% ISH20A_aa1	ISH3	245811	244654	-
Candidatus Nitrososphaera gargensis Ga9 2	NC_018719	51.10% ISH20A_aa1	ISH3	296615	297772	+
Candidatus Nitrososphaera gargensis Ga9 2	NC_018719	49.82% ISDsp3_aa1	IS6	372222	373358	+
Candidatus Nitrososphaera gargensis Ga9 2	NC_018719	58.41% ISHli13_aa2	IS200/IS605 ssgr IS1341	418464	418793	+
Candidatus Nitrososphaera gargensis Ga9 2	NC_018719	68.42% ISMma22_aa2	IS200/IS605	423579	423821	+
Candidatus Nitrososphaera gargensis Ga9 2	NC_018719	55.94% ISHpr1_aa2	IS200/IS605 ssgr IS1341	424955	423807	-
Candidatus Nitrososphaera gargensis Ga9 2	NC_018719	56.86% ISAsp11_aa2	IS200/IS605 ssgr IS1341	437051	436647	-
Candidatus Nitrososphaera gargensis Ga9 2	NC_018719	55% ISHme3_aa2	IS200/IS605 ssgr IS1341	462072	461818	-
Candidatus Nitrososphaera gargensis Ga9 2	NC_018719	64.58% ISHaha8_aa2	IS200/IS605 ssgr IS1341	462356	462033	-
Candidatus Nitrososphaera gargensis Ga9 2	NC_018719	51.10% ISH20A_aa1	ISH3	551275	552432	+
Candidatus Nitrososphaera gargensis Ga9 2	NC_018719	53.38% ISNamo25_aa2	IS200/IS605 ssgr IS1341	557678	558880	+
Candidatus Nitrososphaera gargensis Ga9 2	NC_018719	56.28% ISNamo25_aa2	IS200/IS605 ssgr IS1341	603306	603932	+
Candidatus Nitrososphaera gargensis Ga9 2	NC_018719	53.84% ISHhu3_aa2	IS200/IS605	621307	620648	-
Candidatus Nitrososphaera gargensis Ga9 2	NC_018719	58.13% ISMba17_aa2	IS200/IS605	623477	623758	+
Candidatus Nitrososphaera gargensis Ga9 2	NC_018719	54.52% ISNaoc4_aa2	IS200/IS605 ssgr IS1341	664363	665595	+
Candidatus Nitrososphaera gargensis Ga9 2	NC_018719	53.86% ISNaoc4_aa2	IS200/IS605 ssgr IS1341	675937	677016	+
Candidatus Nitrososphaera gargensis Ga9 2	NC_018719	52.34% ISNaoc4_aa2	IS200/IS605 ssgr IS1341	688462	687410	-
Candidatus Nitrososphaera gargensis Ga9 2	NC_018719	59.68% ISMma22_aa2	IS200/IS605	693236	692034	-
Candidatus Nitrososphaera gargensis Ga9 2	NC_018719	47.08% ISCc3_aa2	IS3 ssgr IS150	699948	700514	+
Candidatus Nitrososphaera gargensis Ga9 2	NC_018719	55.67% ISSco2_aa1	IS481	700915	700601	-
Candidatus Nitrososphaera gargensis Ga9 2	NC_018719	58.51% ISHvo9_aa1	IS110 ssgr IS1111	705572	706411	+
Candidatus Nitrososphaera gargensis Ga9 2	NC_018719	54.43% ISPaen3_aa3	IS5 ssgr IS427	706988	706737	-
Candidatus Nitrososphaera gargensis Ga9 2	NC_018719	74.38% ISMba5_aa1	IS5 ssgr IS427	707424	706957	-
Candidatus Nitrososphaera gargensis Ga9 2	NC_018719	59.93% ISMma22_aa2	IS200/IS605	718987	718061	-
Candidatus Nitrososphaera gargensis Ga9 2	NC_018719	55.84% ISC1048_aa1	IS630	719870	720343	+
Candidatus Nitrososphaera gargensis Ga9 2	NC_018719	53.95% ISBs2_aa2	IS630	720403	720876	+
Candidatus Nitrososphaera gargensis Ga9 2	NC_018719	56.75% ISMtsp15_aa1	IS481	721737	722084	+
Candidatus Nitrososphaera gargensis Ga9 2	NC_018719	57.69% ISHvo10_aa1	IS110 ssgr IS1111	724263	724688	+
Candidatus Nitrososphaera gargensis Ga9 2	NC_018719	58.09% ISH20A_aa1	ISH3	726614	726138	-
Candidatus Nitrososphaera gargensis Ga9 2	NC_018719	63.19% ISHysp1_aa1	IS5 ssgr IS903	731027	731524	+
Candidatus Nitrososphaera gargensis Ga9 2	NC_018719	53.95% ISBs2_aa2	IS630	737532	737059	-
Candidatus Nitrososphaera gargensis Ga9 2	NC_018719	55.84% ISC1048_aa1	IS630	738065	737592	-
Candidatus Nitrososphaera gargensis Ga9 2	NC_018719	51.42% ISTvo5_aa2	IS200/IS605	738811	739923	+
Candidatus Nitrososphaera gargensis Ga9 2	NC_018719	52.09% ISSis6_aa1	ISH3	747578	747018	-
Candidatus Nitrososphaera gargensis Ga9 2	NC_018719	55.94% ISHhu3_aa2	IS200/IS605	762700	763890	+
Candidatus Nitrososphaera gargensis Ga9 2	NC_018719	51.10% ISH20A_aa1	ISH3	768109	766952	-
Candidatus Nitrososphaera gargensis Ga9 2	NC_018719	51.91% ISSto1_aa2	IS200/IS605	799302	800246	+
Candidatus Nitrososphaera gargensis Ga9 2	NC_018719	55.44% ISNamo25_aa2	IS200/IS605 ssgr IS1341	803337	804467	+
Candidatus Nitrososphaera gargensis Ga9 2	NC_018719	51.10% ISH20A_aa1	ISH3	809073	807916	-
Candidatus Nitrososphaera gargensis Ga9 2	NC_018719	56.36% ISHam3_aa2	IS200/IS605 ssgr IS1341	817657	817328	-
Candidatus Nitrososphaera gargensis Ga9 2	NC_018719	55.49% ISMma22_aa2	IS200/IS605	821869	820691	-
Candidatus Nitrososphaera gargensis Ga9 2	NC_018719	51.10% ISH20A_aa1	ISH3	830969	829812	-
Candidatus Nitrososphaera gargensis Ga9 2	NC_018719	52.46% ISNamo25_aa2	IS200/IS605 ssgr IS1341	843235	844371	+
Candidatus Nitrososphaera gargensis Ga9 2	NC_018719	51.10% ISH20A_aa1	ISH3	866551	865394	-
Candidatus Nitrososphaera gargensis Ga9 2	NC_018719	51.10% ISH20A_aa1	ISH3	877026	878183	+
Candidatus Nitrososphaera gargensis Ga9 2	NC_018719	49.82% ISDsp3_aa1	IS6	966596	967774	+
Candidatus Nitrososphaera gargensis Ga9 2	NC_018719	63.33% ISMma22_aa2	IS200/IS605	1122814	1122482	-
Candidatus Nitrososphaera gargensis Ga9 2	NC_018719	61.62% ISMma22_aa2	IS200/IS605	1123609	1123364	-
Candidatus Nitrososphaera gargensis Ga9 2	NC_018719	51.10% ISH20A_aa1	ISH3	1486203	1487360	+
Candidatus Nitrososphaera gargensis Ga9 2	NC_018719	51.10% ISH20A_aa1	ISH3	1560411	1561568	+
Candidatus Nitrososphaera gargensis Ga9 2	NC_018719	52.56% ISDsp3_aa1	IS6	1770372	1769104	-
Candidatus Nitrososphaera gargensis Ga9 2	NC_018719	46.73% ISHhu3_aa2	IS200/IS605	1917995	1918642	+
Candidatus Nitrososphaera gargensis Ga9 2	NC_018719	58.76% ISHhu3_aa2	IS200/IS605	1918605	1919099	+
Candidatus Nitrososphaera gargensis Ga9 2	NC_018719	56.64% ISGebe1_aa1	IS481	2046479	2046042	-
Candidatus Nitrososphaera gargensis Ga9 2	NC_018719	59.79% ISMma22_aa2	IS200/IS605	2146243	2145542	-
Candidatus Nitrososphaera gargensis Ga9 2	NC_018719	65.35% ISMma22_aa2	IS200/IS605	2146711	2146253	-
Candidatus Nitrososphaera gargensis Ga9 2	NC_018719	51.10% ISH20A_aa1	ISH3	2174876	2176033	+
Candidatus Nitrososphaera gargensis Ga9 2	NC_018719	50% ISMac7_aa2	IS200/IS605	2230607	2231263	+
Candidatus Nitrososphaera gargensis Ga9 2	NC_018719	46.92% ISKpn25_aa1	ISL3	2270982	2272520	+
Candidatus Nitrososphaera gargensis Ga9 2	NC_018719	41.59% ISSm4_aa4	ISL3	2273829	2276933	+
Candidatus Nitrososphaera gargensis Ga9 2	NC_018719	51.10% ISH20A_aa1	ISH3	2446744	2445587	-
Candidatus Nitrososphaera gargensis Ga9 2	NC_018719	57.87% ISH22_aa2	IS200/IS605	2511711	2510749	-
Candidatus Nitrososphaera gargensis Ga9 2	NC_018719	52.94% ISHhu5_aa2	IS200/IS605 ssgr IS1341	2640580	2639459	-
Candidatus Nitrososphaera gargensis Ga9 2	NC_018719	47.52% ISTsi1_aa2	IS607	2674706	2675758	+
Candidatus Nitrososphaera gargensis Ga9 2	NC_018719	54.64% ISHko4_aa2	IS200/IS605 ssgr IS1341	2679076	2680251	+
Candidatus Nitrososphaera gargensis Ga9 2	NC_018719	51.10% ISH20A_aa1	ISH3	2689542	2688385	-
Candidatus Nitrososphaera gargensis Ga9 2	NC_018719	52.08% ISMac16_aa1	IS1	2754714	2753905	-
Candidatus Nitrosopumilus koreensis AR1	NC_018655	55.38% ISNma21_aa2	IS200/IS605 ssgr IS1341	65834	67021	+
Candidatus Nitrosopumilus koreensis AR1	NC_018655	45.03% ISPa4_aa1	ISNCY	1309906	1311657	+
Candidatus Nitrosotenuis uzonensis N4	CBTY010000008.1	57.14% ISHvo9_aa1	IS110 ssgr IS1111	10094	9405	-
